# Supplementary material for: Comparative genomic analysis reveals significant enrichment of mobile genetic elements and genes encoding surface structure-proteins in hospital-associated clonal complex 2 Enterococcus faecalis
Source: BMC Microbiol. 2011 Jan 4;11:3. doi: 10.1186/1471-2180-11-3 (PMC3022643; doi:10.1186/1471-2180-11-3)
Supplement: Additional file 1 — BLAST comparison of E. faecalis genomes. Data from BLAST comparison of 24 E. faecalis draft genomes with the annotated genes of strain V583. [file 1471-2180-11-3-S1.XLS]

## Sheet: Ark1
Additional file 1 - BLAST comparison of E. faecalis genomes. The score was calculated as number of identical nucleotides identified by BLAST divided by query ORF length. ORFs obtaining a score > 0.75 were predicted to be present in the draft genome.
ID	HH22	TX0104	ARO1DG	ATCC29200	ATCC4200	CH188	D6	DS5	E1Sol	Fly1	HIP11704	JH1	Merz96	OG1RF	R712	S613	T1	T11	T2	T3	T8	TUSoD	TX1322	X98
EF0001	1	0.99	1	1	1	1	1	1	0.99	0.99	1	1	0.99	1	0.99	0.99	1	1	1	1	1	1	1	1
EF0002	1	0.99	0.99	1	1	1	1	1	1	0.99	1	1	0.99	1	0.99	0.99	1	1	1	1	1	1	1	1
EF0003	1	1	1	1	1	1	1	1	1	1	1	1	1	1	1	1	1	1	1	1	1	1	1	1
EF0004	1	0.99	1	1	1	1	1	0.99	1	1	0.99	0.99	0.99	1	0.99	0.99	1	1	1	1	1	0.99	1	1
EF0005	1	0.99	0.99	1	0.99	0.99	0.99	0.99	0.99	0.99	0.99	0.99	1	0.99	1	1	0.99	1	0.99	0.99	0.99	0.99	0.99	0.99
EF0006	0.98	0.99	0.99	1	0.99	0.99	0.99	1	0.99	0.99	0.99	1	0.99	0.99	0.99	0.99	0.97	0.97	0.96	1	0.99	0.99	0.99	0.99
EF0007	1	1	1	1	1	1	1	1	1	1	1	1	1	1	1	1	1	1	1	1	1	1	1	1
EF0008	1	0.99	1	1	0.99	1	1	1	1	0.99	1	0.99	0.99	1	0.99	0.99	1	1	1	1	1	0.99	1	1
EF0009	1	0.99	1	1	0.99	1	1	0.99	1	0.99	0.99	0.99	1	1	1	1	0.99	1	1	1	0.99	1	0.99	0.99
EF0011	1	0.99	1	0.99	1	0.99	0.99	0.99	0.99	0.99	0.99	0.99	0.99	1	0.99	0.99	1	1	1	1	0.99	0.99	0.99	1
EF0012	1	0.99	0.99	1	0.99	0.98	0.99	0.99	1	1	1	0.99	1	1	1	1	1	1	1	1	1	1	1	1
EF0013	1	0.99	1	0.99	0.99	0.99	0.99	0.99	0.99	1	1	0.99	0.99	1	0.99	0.99	0.99	1	1	1	1	0.99	0.99	0.99
EF0014	1	1	1	1	1	0.99	1	1	1	0.99	1	1	1	1	1	1	1	0.99	1	1	1	1	1	1
EF0016	1	0.98	0.99	0.99	0.99	0.99	0.99	1	0.99	0.99	1	1	0.99	1	0.99	0.99	1	0.99	1	1	1	1	1	1
EF0017	1	1	1	1	1	1	1	1	0.96	1	1	1	1	1	1	1	1	1	1	1	1	1	1	1
EF0018	1	0.99	0.99	1	1	1	1	0.99	0.99	0.99	1	0.99	0.99	0.99	0.99	0.99	0.99	1	1	0.99	1	1	0.99	0.99
EF0019	1	0.99	1	1	1	1	1	1	1	1	1	1	1	1	1	1	1	1	1	1	1	1	1	1
EF0020	1	1	1	1	1	1	1	1	1	1	1	1	1	1	1	1	1	1	1	1	1	1	1	1
EF0021	1	1	1	1	1	1	1	1	1	1	1	1	1	1	1	1	1	1	1	1	1	0.65	1	1
EF0022	1	1	0.99	1	1	1	0.99	1	0.99	1	0.99	1	1	0.99	1	1	1	0.99	1	1	1	1	1	1
EF0024	1	0.99	1	0.99	1	1	1	1	0.99	1	1	1	1	1	1	1	1	1	1	1	1	1	1	1
EF0025	1	0.99	0.99	1	0.99	0.99	0.99	0.99	0.9	0.99	0.99	0.99	0.99	0.99	0.99	0.99	0.99	0.99	0.99	0.99	0.99	0.99	0.99	0.99
EF0026	1	1	1	0.99	1	1	1	1	1	0.76	1	1	1	1	1	1	1	1	0.99	1	1	1	1	1
EF0027	1	0.98	0.99	0.99	0.99	1	0.99	0.99	0.99	1	0.99	0.99	0.99	0.99	0.99	0.99	0.99	0.99	0.99	0.99	1	0.99	0.99	0.99
EF0028	1	0.99	0.99	0.99	0.99	1	1	0.99	0.99	0.99	0.99	0.99	0.99	1	0.99	0.99	0.99	0.98	0.99	0.99	1	0.99	0.99	0.99
EF0029	1	0.98	0.98	0.99	0.99	0.99	0.99	0.99	0.99	0.99	0.99	0.99	0.99	0.99	0.99	0.99	0.99	0.99	0.99	0.99	0.99	0.99	0.99	0.99
EF0030	1	1	0.99	1	1	1	1	1	1	1	1	1	1	0.99	1	1	0.99	1	0.99	1	0.99	0.99	0.99	0.99
EF0031	1	0.99	0.99	0.99	0.96	0.99	0.99	0.99	0.99	0.99	0.99	0.99	0.99	0.99	0.99	0.99	0.99	0.99	0.99	0.99	0.97	0.99	0.99	0.99
EF0032	1	0.99	0.99	0.99	0.99	0.99	0.99	0.99	0.99	1	0.99	0.99	0.99	0.99	0.99	0.99	0.99	0.99	0.99	0.99	0.99	0.99	0.99	0.99
EF0033	1	0.97	0.98	0.98	0.98	0.97	0.98	0.97	0.98	0.97	0.99	0.97	0.97	0.98	0.97	0.97	0.98	0.99	0.98	0.99	0.98	0.98	0.98	0.98
EF0034	1	0.99	0.99	1	0.98	0.99	0.99	0.99	0.98	0.99	0.99	0.99	0.99	0.99	0.99	0.99	0.99	1	0.99	0.99	0.99	0.99	0.99	0.99
EF0035	1	0.99	0.99	0.99	0.99	1	0.99	0.99	0.99	0.99	0.99	0.99	0.99	0.99	0.99	0.99	0.99	1	0.99	0.64	0.99	0.99	0.99	0.99
EF0036	1	0.99	0.99	0.99	0.99	1	0.99	0.99	0.99	0.99	1	0.99	0.99	0.99	0.99	0.99	0.99	1	0.99	0.99	1	0.99	0.99	0.99
EF0037	1	0.99	0.99	0.99	0.99	0.99	0.99	0.99	0.99	0.98	1	0.99	0.98	0.99	0.98	0.98	0.99	1	0.99	0.99	0.99	0.99	0.99	0.99
EF0038	0.65	0.99	0.99	0.99	1	1	1	1	0.99	0.99	1	1	1	0.99	1	1	1	1	1	1	0.99	1	1	1
EF0039	1	0.99	0.99	1	0.99	1	1	1	1	0.99	1	1	0.99	1	0.99	0.99	0.99	1	1	1	0.99	1	0.99	0.99
EF0040	1	0.99	0.99	0.99	0.99	0.99	1	1	0.99	0.99	0.99	1	0.99	0.99	0.99	0.99	0.99	1	0.99	1	0.99	0.99	0.99	0.99
EF0041	1	0.99	0.99	0.99	0.99	1	0.99	1	0.99	0.99	1	1	1	1	1	1	1	1	1	1	1	1	1	1
EF0042	1	1	1	1	1	1	1	0.99	1	1	1	1	1	1	1	1	1	1	1	0.99	1	1	0.99	1
EF0043	1	0.99	0.99	1	1	1	1	1	0.99	1	1	1	0.99	1	0.99	0.99	1	1	1	1	1	1	1	1
EF0044	1	0.99	0.99	0.99	1	1	1	0.99	0.99	0.99	1	0.99	0.99	1	0.99	0.99	1	1	1	0.99	0.99	0.99	1	1
EF0045	1	0.99	0.99	0.99	1	0.99	0.99	0.99	1	0.99	0.99	0.99	0.99	0.99	0.99	0.99	0.99	1	1	1	1	0.99	0.99	0.99
EF0046	1	1	1	0.99	1	1	1	1	0.99	0.99	1	1	1	1	1	1	1	1	1	0.99	1	1	1	1
EF0047	1	0.98	0.98	0.98	0.98	0.99	0.99	0.99	0.98	0.98	0.98	0.99	0.99	0.99	0.99	0.99	0.98	0.99	0.99	0.98	0.99	0.99	0.98	0.98
EF0048	1	0.99	1	1	1	1	1	0.99	1	1	0.99	0.99	1	1	1	1	1	1	1	1	0.99	1	1	1
EF0049	1	0.99	0.99	0.99	1	0.99	1	1	0.99	0.99	1	1	1	1	1	1	0.99	1	0.99	0.99	0.99	0.99	0.99	0.99
EF0050	1	1	1	1	1	1	1	1	1	1	1	1	1	1	1	1	1	1	1	1	1	1	1	1
EF0051	1	0.99	0.99	0.99	0.99	0.99	1	0.99	0.99	0.99	0.99	0.99	1	0.99	1	1	0.99	1	0.99	1	0.99	0.99	0.99	0.99
EF0052	1	0	0	0	0	0	0	0	0	0	0	0	0	0	0	0	0	0	0	1	0	0	0	0
EF0053	1	0	0	0	0	0	0	0	0	0	0	0	0	0	0	0	0	0	0	1	0	0	0	0
EF0054	1	0	0	0	0	0	0	0	0	0	0	0	0	0	0	0	0	0	0	1	0	0	0	0
EF0055	1	0.99	0.99	0.99	0.99	0.99	0.99	0.99	0.99	0.99	0.99	0.99	0.99	0.99	0.99	0.99	1	0.99	0.99	0.99	0.99	0.99	1	1
EF0056	1	0.99	1	1	1	1	0.99	0.99	0.99	0.99	0.99	0.99	1	1	1	1	1	0.99	0.99	0.99	0.99	0.99	1	1
EF0057	1	0.99	0.99	0.99	1	0.99	0.99	0.99	0.99	0.99	0.99	0.99	0.99	1	0.99	0.99	1	0.99	0.99	0.99	1	0.99	1	1
EF0058	1	0.99	1	0.99	0.99	1	1	1	1	1	0.99	1	1	1	1	1	1	0.99	0.99	1	0.99	0.99	1	1
EF0059	1	0.99	0.99	0.99	0.99	0.99	0.99	0.99	0.99	0.99	0.99	0.99	0.99	0.99	0.99	0.99	0.99	0.99	0.99	0.99	0.99	0.99	0.99	0.99
EF0062	0.68	0.94	0.98	0.94	0.99	0.61	0.95	0.99	0.98	0.93	0.94	0.98	0.94	0.94	0.94	0.94	0.99	0.94	0.93	0.94	0.93	0.99	0.98	0.99
EF0063	1	0.99	0.98	0.99	0.99	0.99	0.99	0.99	0.99	0.99	0.99	0.99	0.99	1	0.99	0.99	1	0.99	0.99	0.99	0.99	0.99	1	1
EF0064	1	1	1	0.99	0.99	1	1	1	0.99	1	0.99	1	0.94	1	0.94	0.94	1	0.99	1	0.99	1	0.99	1	1
EF0065	1	0.98	0.98	0.99	0.99	0.99	0.99	0.99	0.99	0.99	0.99	0.99	0.99	0.99	0.99	0.99	0.99	0.99	0.99	0.99	0.99	1	0.99	0.99
EF0066	1	1	1	0.99	1	0.99	0.99	0.99	1	0.99	1	0.99	0.99	0.99	0.68	0.69	0.98	1	1	0.99	0.99	1	0.98	0.98
EF0067	1	0.99	0.99	0.99	0.99	1	0.99	0.99	0.99	0.99	1	0.99	0.99	1	0	0.99	0.99	0.99	0.99	0.99	1	1	0.99	0.99
EF0068	1	0	0	0	0.99	0.99	0	0	0	0	0	0	0	0.99	0	0	0	0	0	0	0.99	0.99	0	0
EF0069	1	0.99	0.99	0.99	0.99	0.99	0.99	0.99	0.99	0.99	0.99	0.99	0.99	0.99	0	0.99	0.99	0.99	0.99	0.99	0.99	0.99	0.99	0.99
EF0071	1	0.99	0.99	0.99	0.99	1	0.99	0.99	0.99	0.99	0.99	0.99	0.99	0.99	0	0.99	0.99	0.99	0.99	0.99	0.99	0.99	0.99	0.99
EF0073	1	0.91	1	0.99	0.99	0.92	0.93	0.99	1	0.92	0.98	0.99	0.93	1	0	0.93	0.99	0.93	1	0.92	1	1	0.99	0.99
EF0074	1	0.99	0.99	1	1	1	1	1	1	1	1	1	1	1	0	1	1	1	1	1	1	1	1	1
EF0076	1	0.99	0.99	0.99	0.99	0.99	0.99	0.99	0.99	0.99	1	0.99	0.99	0.98	0	0.99	0.99	1	0.99	1	1	0.99	0.99	0.99
EF0077	1	0.99	0.99	1	0.99	0.99	1	0.99	0.99	1	1	0.99	0.99	0.99	0	0.99	0.99	1	1	0.99	0.99	0.99	0.99	0.99
EF0078	1	0.99	0.99	0.99	0.99	0.99	0.99	0.99	0.99	0.99	0.99	0.99	0.99	0.99	0	0.99	0.99	1	0.99	0.99	0.99	0.99	0.99	0.99
EF0079	1	0.99	0.99	0.99	0.99	1	1	0.99	0.99	1	1	0.99	1	0.99	0	1	0.99	1	1	0.99	1	0.99	0.99	0.99
EF0080	1	0.99	0.99	0.99	0.99	0.99	0.99	0.99	1	0.99	0.99	0.99	0.99	1	0	0.99	0.99	1	0.99	0.99	1	1	0.99	0.99
EF0081	1	1	0.99	0.99	1	0.99	0.99	1	0.99	0.98	0.99	0.99	1	0.99	0.69	1	1	1	0.99	1	1	0.98	1	1
EF0082	1	0.99	1	1	1	1	1	1	0.99	0.99	1	1	1	1	0	1	1	1	1	1	1	1	1	1
EF0083	1	1	1	0.99	1	1	1	1	0.99	0.99	1	1	0.99	1	0	0.99	1	1	1	1	1	1	1	1
EF0084	1	0.96	0.97	0.98	0.99	1	0.99	0.98	0.96	0.96	0.99	0.98	0.98	0.98	0.98	0.98	0.98	0.98	0.99	1	1	0.99	1	0.98
EF0085	1	0.97	0.97	0.98	1	0.99	0.99	0.99	0.98	0.96	0.99	0.99	0.98	0.99	0.98	0.98	0.99	0.98	0.99	0.99	0.99	0.99	0.99	0.99
EF0086	1	0.92	0.92	0.94	1	0.99	1	0.99	0.94	0.93	1	0.99	1	0.99	1	1	0.99	0.94	1	1	0.99	0.99	0.99	0.99
EF0089	1	0.97	0.97	0.98	0.98	0.99	0.99	0.99	0.98	0.98	0.99	0.99	0.98	0.99	0.98	0.98	0.99	0.98	0.99	0.99	0.99	0.98	0.99	0.99
EF0090	1	0.97	0.99	0.99	0.99	0.99	0.99	0.99	0.99	0.99	0.99	0.99	1	0.99	1	1	0.99	1	0.99	0.99	0.99	0.99	0.99	0.99
EF0091	1	0.96	0.98	0.97	0.98	0.98	0.98	0.98	0.98	0.99	0.97	0.98	0.98	0.98	0.98	0.98	0.98	0.99	0.98	0.98	0.98	0.98	0.98	0.98
EF0092	1	0.95	0.96	0.94	0.97	0.97	0.96	0.96	0.96	0.98	0.97	0.96	0.96	0.96	0.96	0.96	0.96	0.97	0.97	0.97	0.97	0.96	0.97	0.96
EF0093	1	0.67	0.8	0.78	0.82	0.82	0.78	0.7	0.82	0.82	0.83	0.76	0.95	0.82	0.75	0.75	0.75	0.81	0.79	0.95	0.69	0.78	0.81	0.75
EF0094	1	0.98	0.99	0.99	0.99	0.99	1	0.99	0.99	0.99	1	0.99	0.99	1	0.99	0.99	0.99	1	0.99	0.99	0.99	0.99	0.99	0.99
EF0095	1	0.99	0.99	0.98	1	1	1	1	0.99	0.99	1	1	0.99	1	0.99	0.99	1	1	1	1	1	0.99	1	1
EF0096	1	0.99	0.99	1	1	1	1	1	1	1	1	1	1	1	1	1	1	1	1	1	1	1	1	1
EF0097	1	0.99	0.99	0.99	0.99	0.99	0.99	0.99	0.99	0.99	0.99	0.99	0.99	0.99	0.99	0.99	0.99	1	0.99	0.99	0.99	0.99	0.99	0.99
EF0098	1	0.99	0.99	1	1	1	1	0.99	0.99	0.99	1	0.99	1	0.99	1	1	1	1	0.99	1	0.99	0.99	0.99	1
EF0099	1	0.99	0.99	1	0.99	0.99	0.99	0.99	1	0.99	0.99	0.99	0.99	0.99	0.99	0.99	0.99	1	0.99	1	0.99	0.99	0.99	0.99
EF0100	1	0.98	0.98	0.98	0.99	0.99	0.99	0.99	0.99	0.99	0.99	0.99	0.99	0.99	0.99	0.99	0.99	1	0.99	0.99	0.99	0.98	0.99	0.99
EF0101	1	0.98	0.99	0.98	0.99	0.99	0.99	1	0.99	0.98	0.99	1	0.99	1	0.99	0.99	0.99	1	0.99	0.99	0.98	0.99	0.98	0.99
EF0102	1	1	1	1	1	1	1	1	1	1	1	1	1	1	1	1	1	1	1	1	1	1	1	1
EF0103	1	0.99	0.99	0.99	0.99	0.99	1	1	1	0.99	1	1	0.99	1	0.99	0.99	1	0.99	0.99	1	0.99	1	0.99	1
EF0104	1	0.99	0.99	0.99	0.99	0.99	0.99	0.99	0.99	0.99	0.99	0.99	1	0.99	1	1	0.99	1	0.99	0.99	0.99	1	0.99	0.99
EF0105	1	1	0.99	0.99	0.99	0.99	1	0.99	0.99	0.99	0.99	0.99	1	0.99	1	1	1	1	1	1	1	0.99	1	1
EF0106	1	0.98	0.99	1	1	1	1	1	1	0.99	0.99	1	1	0.99	1	1	1	1	1	1	0.99	0.99	1	1
EF0107	1	0.99	1	0.99	1	0.99	0.99	1	1	0.99	1	1	1	1	1	1	1	1	1	1	1	1	1	1
EF0108	1	0.99	0.99	1	1	1	1	0.99	1	1	1	0.99	1	1	1	1	1	1	1	1	1	1	1	1
EF0109	1	0.62	0.98	0.99	0.99	0.99	0.99	0.98	0.99	0.99	0.98	0.98	0.99	0.99	0.99	0.99	0.99	1	0.99	0.99	0.99	0.99	0.99	0.99
EF0110	1	1	0.99	0.99	0.99	0.99	0.99	0.99	0.99	1	0.99	0.99	0.99	0.99	0.99	0.99	0.99	1	0.99	0.99	0.99	0.99	0.99	0.99
EF0111	1	0.96	0.96	0.96	0.96	0.97	0.97	0.97	0.99	0.97	0.97	0.97	0.96	0.97	0.96	0.96	0.95	1	0.96	0.97	0.97	0.97	0.96	0.96
EF0112	1	0	0	0	0	0	0	0	1	0	0	0	0	0	0	0	0	1	0	0	0	0	0	0
EF0113	1	0	0	0	0	0	0	0	1	0	0	0	0	0	0	0	0	1	0	0	0	0	0	0
EF0114	1	0.99	0.99	0.99	0.99	0.99	0.99	0.99	0.99	0.99	0.99	0.99	0.99	1	0.99	0.99	1	1	0.99	0.99	0.99	0.99	1	1
EF0115	1	0.98	0.98	0.99	0.99	0.98	1	0.98	0.78	0.99	0.99	0.98	0.99	0.99	0.99	0.99	1	1	0.99	0.98	0.98	0.99	1	1
EF0116	1	0.97	0.97	0.98	0.99	1	0.98	0.98	0.98	0.97	0.98	0.98	0.99	0.98	0.99	0.99	0.98	1	0.98	0.98	0.98	0.98	0.98	0.98
EF0117	1	0	0.99	0.99	1	1	0	0.99	0.99	0	1	0.99	0.99	0.99	0.99	0.99	0.99	0.99	1	0.99	0.99	0.99	1	0.99
EF0118	1	0	0.99	0.99	0.99	0.99	0	0.99	0.99	0	0.99	0.99	0.99	0.99	0.99	0.99	0.99	0.99	0.99	0.99	0.99	0.99	0.99	0.99
EF0119	1	0	0.98	0.98	0.99	0.99	0	0.99	0.98	0	0.98	0.99	0.98	0.98	0.98	0.98	0.99	0.98	0.98	0.98	0.99	0.99	0.99	0.99
EF0120	1	0.98	0.99	0.99	0.99	0.99	0.99	0.99	0.99	0.99	0.99	0.99	0.98	0.99	0.98	0.98	0.99	0.99	0.99	0.99	0.99	0.99	0.99	0.99
EF0121	1	0.99	1	1	1	1	1	1	1	1	1	1	1	1	1	1	1	1	1	1	1	1	1	1
EF0122	1	0	0.98	0	0	0.99	0	0	0	0	0.98	0	0.99	0	0.99	0.99	0	0.99	0	0	1	0	0	0
EF0123	0.39	0	0.99	0	0	0.99	0	0	0	0	0.99	0	0.99	0	0.36	0.36	0	0.99	0	0	0.38	0	0	0
EF0124	0.55	0.91	0.94	0.9	0.91	1	0.91	0.92	0.91	0.91	0.95	0.92	0.94	0.92	0.94	0.94	0.91	1	0	0.92	0.94	0.91	0.91	0.91
EF0125	1	0.29	0	0	0	1	0	0	0	0	1	0.8	1	0	0.83	0.86	0	0	1	0	0	0	0	0
EF0126	1	0	0	0	0.13	1	0	0.13	0	0	0	0	0	0	0	0	0	1	0	0	0	0	0.13	0
EF0127	0	0	0	0	0	0	0	0	0	0	0	0	0	0	0	0	0	0	1	0	0	0	0	0
EF0128	0	0	0	0	0	0	0	0	0	0	0	0	0	0	0	0	0	0	1	0	0	0	0	0
EF0129	0	0	0.14	0.14	0.14	0.29	0.14	0.39	0	0	0.12	0.65	0	0	0	0	0.14	0	1	0	0	0.14	0.14	0.14
EF0130	0	0	0	0	0	0	0	0	0	0	0	0	0	0	0	0	0	0	1	0	0	0	0	0
EF0131	0	0	0	0.6	0	0.92	0	0.92	0	0	0.6	0.92	0	0	0	0	0	0	1	0	0	0	0	0
EF0132	0	0	0	0	0	0.93	0	0.93	0	0	0	0.93	0	0	0	0	0	0	1	0	0	0	0	0
EF0133	0	0	0.54	0	0	0.82	0	0.83	0	0	0	0.82	0	0	0	0	0	0	1	0	0	0	0	0
EF0134	0	0	0	0	0	0	0	0.93	0	0	0	0	0	0	0	0	0	0	1	0	0	0	0	0
EF0135	0	0	0	0	0	0.51	0	0.7	0	0	0	0.51	0	0	0	0	0	0	1	0	0	0	0	0
EF0136	0	0	0	0	0	0.43	0	0.45	0	0	0	0.42	0	0	0	0	0	0	1	0	0	0	0	0
EF0137	0	0	0	0	0	0.79	0	0.67	0	0	0	0.79	0	0	0	0	0	0	1	0	0	0	0	0
EF0138	0	0	0	0	0	0.72	0	0.61	0	0	0	0.72	0	0	0	0	0	0	1	0	0	0	0	0
EF0139	0.06	0	0.23	0	0	0.86	0.06	0.84	0	0	0	0.85	0.23	0.06	0.23	0.23	0	0	1	0.06	0	0.06	0.06	0
EF0140	0	0	0	0	0	0.34	0	0.34	0	0	0	0.34	0	0	0	0	0	0	1	0	0	0	0	0
EF0141	0	0	0	0	0	0.86	0	0	0	0	0	0.86	0	0	0	0	0	0	1	0	0	0	0	0
EF0142	0	0	0	0	0	0	0	0.44	0	0	0	0	0	0	0	0	0	0	1	0	0	0	0	0
EF0143	0	0	0.5	0	0	0.84	0	0.92	0	0	0	0.84	0	0	0	0	0	0	1	0	0	0	0	0
EF0144	0	0	0	0	0	0.38	0	0.38	0	0	0.26	0.38	0	0	0	0	0	0	1	0	0	0	0	0
EF0145	0	0.92	0.93	0.31	0	0	0	0.95	0.94	0	0	0.94	0.95	0	0.92	0.92	0.74	0.94	1	0	0	0	0.93	0.93
EF0146	0.24	0.9	0.82	0.88	0	0	0	0.64	0.52	0	0	0.9	0.9	0	0.9	0.9	0.9	0.82	0.88	0	0	0	0.88	0.91
EF0147	0	0	0	0	0	0	0	0.93	0	0	0	0	0	0	0	0	0	0	1	0	0	0	0	0
EF0149	0.16	0.21	0.88	0.88	0	0.31	0.88	0.53	0	0	0.88	0.54	0.86	0	0.37	0.37	0.54	0.89	0.62	0	0	0.86	0.88	0.54
EF0150	0	0	0	0.6	0	0	0	0	0	0	0.6	0	0	0	0	0	0	0	1	0	0	0	0	0
EF0151	0	0	0	0.89	0	0.19	0	0.18	0	0	0.89	0.19	0	0	0	0	0	0	1	0	0	0	0	0
EF0152	0	0	0	0.97	0	0.3	0	0.3	0	0	0.97	0.3	0	0	0	0	0	0	1	0	0	0	0	0
EF0153	0.5	0.43	0.43	0.73	0	0.62	0.62	0.44	0	0	0.94	0.49	0.43	0	0.44	0.44	0	0.43	1	0	0	0.43	0.62	0
EF0154	0	0	0	0.97	0	0.62	0	0.61	0	0	0.97	0.62	0	0	0	0	0	0	1	0	0	0	0	0
EF0155	0	0	0	0.92	0	0.74	0	0.74	0	0	0.92	0.74	0	0	0	0	0	0	1	0	0	0	0	0
EF0156	0	0	0	0.97	0	0.8	0	0.77	0	0	0.97	0.8	0	0	0	0	0	0	1	0	0	0	0	0
EF0157	0	0	0	0.96	0	0.41	0	0	0	0	0.96	0.41	0	0	0	0	0	0	1	0	0	0	0	0
EF0158	0	0	0	0.95	0	0.72	0	0.73	0	0	0.95	0.72	0	0	0	0	0	0	1	0	0	0	0	0
EF0159	0	0	0	0.92	0	0.46	0	0.46	0	0	0.92	0.46	0	0	0	0	0	0	1	0	0	0	0	0
EF0160	0	0	0	0.96	0	0.66	0	0.66	0	0	0.96	0.66	0.06	0	0	0	0.12	0	1	0	0	0	0	0.06
EF0161	0	0	0	0.93	0	0	0	0	0	0	0.93	0	0.73	0	0.73	0.73	0	0	1	0	0	0.72	0	0
EF0162	0	0	0	0.98	0	0.64	0	0.62	0	0	0.98	0.64	0	0	0	0	0	0	1	0	0	0	0	0
EF0163	0	0	0	0.97	0	0.4	0	0.4	0	0	0.97	0.4	0	0	0	0	0	0	1	0	0	0	0	0
EF0164	0	0	0	0.46	0	0.44	0	0.43	0	0	0.46	0.44	0	0	0	0	0	0	1	0	0	0	0	0
EF0165	0.6	0	0	0	0	0	0	0	0	0	0	0	0	0	0	0	0	0	1	0	0.5	0.5	0	0
EF0166	0.57	0	0.08	0	0.08	0.76	0	0.3	0	0	0.08	0.3	0.08	0	0.08	0.08	0	0	1	0	0.6	0.6	0	0
EF0167	1	0.99	0.99	0.99	0.99	1	1	1	0.99	0.99	1	1	0.99	0.99	0.99	0.99	1	1	0.99	0.99	0.99	0.99	1	0.9
EF0168	1	0.99	1	0.99	1	1	1	0.99	0.99	0.99	1	0.99	1	1	1	1	1	0.99	1	1	1	1	1	1
EF0169	1	0.99	0.99	0.99	0.99	0.99	0.99	0.99	0.99	0.99	0.99	0.99	0.99	0.99	0.99	0.99	0.99	0.99	0.99	0.99	0.99	0.99	0.99	0.99
EF0170	1	0.99	0.99	0.99	0.99	1	0.99	0.99	0.99	0.99	0.99	0.99	0.99	0.99	0.99	0.99	1	0.99	0.99	0.99	0.99	0.99	1	1
EF0171	1	0.99	0.99	0.99	0.99	0.99	0.99	0.99	0.99	0.99	0.99	0.99	0.99	0.99	0.99	0.99	0.99	0.99	0.99	0.98	0.99	0.99	0.99	0.99
EF0172	1	0.99	0.99	0.99	0.99	0.99	1	0.99	0.99	0.99	0.99	0.99	0.99	1	0.99	0.99	1	0.99	0.99	0.99	0.99	0.99	0.99	1
EF0173	1	0.99	0.99	0.99	0.99	0.99	0.99	0.99	0.99	0.99	0.99	0.99	0.99	0.99	0.99	0.99	0.99	0.99	0.99	0.99	0.99	0.99	0.99	0.99
EF0174	1	1	0.99	1	1	1	0.99	0.99	1	1	1	0.99	0.99	1	0.99	0.99	1	1	0.99	0.99	1	0.99	1	1
EF0175	1	0.99	1	0.99	0.99	0.99	1	1	1	1	1	1	0.99	1	0.99	0.99	0.99	0.99	0.99	1	0.99	1	0.99	0.99
EF0176	1	0.99	1	1	0.99	1	1	0.99	1	1	1	1	1	1	1	1	1	1	1	0.99	1	0.99	1	1
EF0177	1	0.99	0.99	0.99	0.99	0.99	0.99	0.99	1	1	0.99	0.99	0.99	0.99	0.99	0.99	0.99	1	0.99	0.99	0.99	0.99	0.99	0.99
EF0178	1	0.99	0.99	0.99	0.99	0.99	1	0.99	0.99	0.99	1	0.99	0.99	1	0.99	0.99	0.99	0.99	0.99	1	0.99	1	0.99	0.99
EF0179	1	0.99	0.99	0.99	0.99	0.99	0.99	0.99	0.99	0.99	0.99	0.99	0.99	0.99	0.99	0.99	0.99	0.99	0.99	0.99	0.99	0.99	0.99	0.99
EF0180	1	0.99	0.99	0.99	0.99	0.99	0.99	0.99	1	1	0.99	0.99	0.99	0.99	0.99	0.99	0.99	0.99	0.99	0.99	0.99	0.99	0.99	0.99
EF0183	1	0.39	0.99	0.7	0.98	0.99	0.99	0.99	0.99	0.99	0.98	0.99	0.99	0.38	0.99	0.99	0.39	0.99	0.99	0.99	0.99	0.98	0.39	0.39
EF0184	1	0	0.99	0	0.99	0.99	0.99	0.98	1	0.99	0.99	0.99	0.99	0	0.99	0.99	0	0.98	0.99	0.99	0.99	0.99	0	0
EF0185	1	0.99	0.99	0.99	0.99	0.99	0.99	0.99	0.99	0.99	0.99	0.99	0.99	0.99	0.99	0.99	0.99	0.99	0.99	0.99	0.99	0.99	0.99	0.99
EF0186	1	0.99	0.99	0.99	0.99	0.99	0.99	0.99	0.99	0.99	0.99	0.99	0.99	0.99	0.99	0.99	0.99	1	0.99	0.99	0.99	0.99	0.99	0.99
EF0187	1	0.99	0.99	0.99	0.99	1	0.99	0.99	0.99	1	0.99	0.99	0.99	0.99	0.99	0.99	0.99	1	1	0.99	0.99	0.99	0.99	0.99
EF0188	1	0.99	0.99	1	1	1	1	1	0.99	0.99	0.99	0.99	0.99	1	0.99	0.99	0.99	1	0.99	1	0.99	1	1	0.99
EF0191	1	0.98	0.99	0.99	0.99	0.72	0.99	0.99	0.99	0.99	0.99	0.99	0.99	0.99	0.99	0.99	0.99	1	0.99	0.99	0.99	0.99	0.99	0.99
EF0192	1	0.98	0.99	0.99	0.98	0.99	0.99	1	0.98	0.98	0.99	1	0.99	1	0.99	0.99	1	1	0.99	0.99	0.98	0.98	1	1
EF0193	1	0.98	0.99	0.99	1	0.86	0.99	0.99	0.99	0.98	1	0.99	0.99	0.99	0.99	0.99	0.99	1	0.99	1	0.99	0.99	0.99	0.99
EF0194	1	0.99	0.99	0.99	0.99	0.99	0.99	0.99	0.99	0.99	0.99	0.99	0.99	0.99	0.94	0.99	0.99	1	0.99	0.99	0.99	0.99	0.99	0.99
EF0195	1	1	1	0.99	1	1	1	1	1	1	1	1	1	1	0.99	1	1	1	1	1	1	1	1	1
EF0196	1	0.99	0.99	0.99	1	0.99	1	0.99	0.99	1	0.99	0.99	1	0.99	1	1	0.99	1	1	1	0.99	1	0.99	0.99
EF0197	1	0.98	1	0.99	0.99	0.99	0.99	0.99	1	0.99	1	0.99	1	1	1	1	1	1	0.99	0.99	1	0.99	1	1
EF0198	1	1	1	1	1	1	1	1	1	1	1	1	1	1	1	1	1	1	1	1	1	1	1	1
EF0199	1	1	1	1	1	1	1	1	1	1	1	1	1	1	1	1	1	1	1	1	1	1	1	1
EF0200	1	1	1	1	1	1	1	1	1	1	1	1	1	1	1	1	1	1	1	1	1	1	1	1
EF0201	1	1	1	1	1	1	1	1	1	1	1	1	1	1	1	1	1	1	1	1	1	1	1	1
EF0202	1	0.98	0.99	0.99	0.99	0.98	0.99	0.99	0.98	0.99	0.99	0.99	0.98	0.99	0.98	0.98	0.99	1	1	0.99	0.99	0.99	0.99	0.99
EF0203	1	0.99	1	0.99	0.99	0.99	1	0.99	1	0.99	0.99	0.99	0.99	1	0.99	0.99	1	1	1	0.73	1	1	1	1
EF0205	1	1	1	1	1	1	1	1	1	1	1	1	1	1	1	1	1	1	1	1	1	1	1	1
EF0206	1	1	1	1	1	1	1	1	1	1	1	1	1	1	1	1	1	1	1	1	1	1	1	1
EF0207	1	1	1	1	1	1	1	1	1	1	1	1	1	1	1	1	1	1	1	0.67	1	1	1	1
EF0208	1	1	1	1	1	1	1	1	1	1	1	1	1	1	1	1	1	1	1	1	1	1	1	1
EF0209	1	1	1	1	1	1	1	1	1	1	1	1	1	1	1	1	1	1	1	1	1	1	1	1
EF0210	1	1	1	1	1	1	1	1	1	1	1	1	1	1	1	1	1	1	1	1	1	1	1	1
EF0211	1	1	1	1	1	1	1	1	1	1	1	1	1	1	1	1	1	1	1	1	1	1	1	1
EF0212	1	1	1	1	1	1	1	1	1	1	1	1	1	1	1	1	1	1	1	0.99	1	1	1	1
EF0213	1	1	1	1	1	1	1	1	1	1	1	1	1	1	1	1	1	1	1	1	1	1	1	1
EF0214	1	1	1	1	1	1	1	1	1	1	1	1	1	1	1	1	1	1	1	1	1	1	1	1
EF0215	1	1	1	1	1	1	1	1	1	1	1	1	1	1	1	1	1	1	1	1	1	1	1	1
EF0216	1	1	1	1	1	1	1	1	1	1	1	1	1	1	1	1	1	1	1	1	1	1	1	1
EF0217	1	1	1	1	1	1	1	1	1	1	1	1	1	1	1	1	1	1	1	1	1	1	1	1
EF0218	1	1	1	1	1	1	1	1	1	1	1	1	1	1	1	1	1	1	1	1	1	1	1	1
EF0219	1	1	1	1	1	1	1	1	1	1	1	1	1	1	1	1	1	1	1	1	1	1	1	1
EF0220	1	1	1	1	1	1	1	1	1	1	1	1	1	1	1	1	1	1	1	1	1	1	1	1
EF0221	1	1	1	1	1	1	1	1	1	1	1	1	1	1	1	1	1	1	1	1	1	1	1	1
EF0223	1	1	1	1	1	1	1	1	1	1	1	1	1	1	1	1	1	1	1	1	1	1	1	1
EF0224	1	1	1	1	1	1	1	1	1	1	1	1	1	1	1	1	1	1	1	1	1	1	1	1
EF0225	1	1	0.99	1	0.99	1	1	1	1	1	1	1	0.99	1	0.99	0.98	1	1	1	1	1	0.99	1	1
EF0226	1	1	1	1	1	1	1	1	1	1	1	1	1	1	1	1	1	1	1	1	1	1	1	1
EF0227	1	1	1	1	1	1	1	1	1	1	1	1	1	1	1	1	1	1	1	1	1	1	1	1
EF0228	1	1	1	1	1	1	1	1	1	1	1	1	1	1	1	1	1	1	1	1	1	1	1	1
EF0229	1	1	1	1	1	1	1	1	1	1	1	1	1	1	1	1	1	1	1	1	1	1	1	1
EF0230	1	1	1	1	1	1	1	1	1	1	1	1	1	1	1	1	1	1	1	1	1	1	1	1
EF0231	1	1	1	1	1	1	1	1	1	1	1	1	1	1	1	1	1	1	1	1	1	1	1	1
EF0232	1	1	1	1	1	1	1	1	1	1	1	1	1	1	1	1	1	1	1	1	1	1	1	1
EF0233	1	1	1	1	1	1	1	1	1	1	1	1	1	1	1	1	1	1	1	1	1	1	1	1
EF0234	1	1	1	1	1	1	1	1	1	1	1	1	1	1	1	1	1	1	1	1	1	1	1	1
EF0235	1	0.99	1	0.54	0.99	1	1	1	1	0.99	1	1	1	1	1	1	1	1	0.99	1	1	1	1	1
EF0236	1	0.99	0.98	0.99	0.99	0.99	0.99	0.99	0.99	0.99	1	0.99	0.98	0.99	0.98	0.98	0.99	1	0.99	0.99	0.99	0.99	0.99	0.99
EF0237	1	1	1	0.99	1	0.99	1	0.99	1	0.99	1	0.99	1	1	1	1	0.99	1	1	1	1	1	0.99	0.99
EF0238	1	0.99	1	0.99	1	0.99	1	0.99	0.99	0.99	1	0.99	0.99	1	0.99	0.99	0.99	1	0.99	1	1	0.99	0.99	0.99
EF0239	1	0.99	0.98	0.98	0.98	0.98	0.98	0.98	0.98	0.98	1	0.98	0.99	0.99	0.99	0.99	0.98	1	0.99	0.98	0.99	0.98	0.98	0.98
EF0241	1	1	1	1	1	1	1	1	1	1	1	1	1	1	1	1	1	1	1	0.99	1	1	1	1
EF0243	1	0.99	1	1	1	1	1	0.99	1	0.99	1	1	0.99	1	0.99	0.99	0.99	1	1	1	0.99	1	0.99	0.99
EF0244	1	0.98	0.98	0.98	0.98	0.98	0.98	0.98	0.99	0.97	1	0.97	0.98	0.98	0.98	0.98	0.98	1	1	0.98	0.98	0.98	0.98	0.98
EF0245	1	0.98	0.97	0.98	0.99	0.98	0.98	0.99	0.99	0.98	0.98	0.99	0.98	0.99	0.98	0.98	0.98	1	0.99	0.99	0.98	0.99	0.98	0.98
EF0246	1	0.99	0.99	1	0.99	1	0.99	0.99	1	0.99	1	0.99	0.99	0.99	0.99	0.99	0.99	1	0.99	0.99	0.99	0.99	0.99	0.99
EF0247	1	0.99	1	0.99	1	0.99	0.99	1	0.99	0.99	0.99	1	1	1	1	1	1	1	0.99	0.99	0.99	0.99	1	1
EF0248	1	1	1	1	1	1	1	1	1	1	1	1	1	1	1	1	1	1	1	1	1	1	1	1
EF0249	0.64	0.99	1	0.99	1	0.98	1	0.99	0.99	0.99	1	0.99	0.99	0.99	0.99	0.99	1	1	1	0.99	1	1	1	1
EF0250	1	0.99	1	0.99	0.99	0.99	1	0.99	0.99	0.99	1	0.99	1	0.99	1	1	0.99	1	1	0.99	1	0.99	0.99	0.99
EF0251	1	0.99	1	0.99	1	1	1	1	1	1	1	1	1	1	1	1	1	1	1	1	1	1	1	1
EF0252	1	0.99	1	0.99	0.99	0.99	1	0.99	0.99	0.99	0.99	0.99	0.99	0.99	0.99	0.99	0.99	1	0.99	0.99	0.99	0.99	0.99	0.99
EF0253	1	0.98	0.99	0.99	0.99	0.99	0.99	0.99	0.99	0.99	0.99	0.99	0.99	0.99	0.99	0.5	0.99	1	0.99	0.99	0.99	0.99	0.99	0.99
EF0255	1	1	1	1	1	1	1	1	0.99	0.99	1	1	1	1	1	1	1	1	1	1	1	1	1	1
EF0256	1	0.99	0.99	0.99	0.99	0.99	0.99	0.99	0.99	0.99	0.99	0.99	0.99	0.99	0.99	0.99	0.99	1	0.99	0.99	0.99	0.99	0.99	0.99
EF0257	1	0.99	0.99	0.99	0.99	0.99	0.99	0.99	0.99	0.99	0.99	0.99	0.99	0.99	0.99	0.99	0.99	1	0.99	0.99	0.99	0.99	0.99	0.99
EF0258	1	1	0.99	0.99	0.99	0.99	1	1	0.99	0.99	0.99	1	0.99	0.99	0.99	0.99	1	1	0.99	1	0.99	1	1	1
EF0259	1	1	1	0.99	0.99	0.99	0.99	0.99	1	0.98	0.99	0.99	0.98	0.99	0.98	0.98	0.99	1	0.99	0.99	0.99	0.99	0.99	0.99
EF0260	1	0.99	0.99	0.99	1	1	1	1	0.99	0.99	1	1	0.99	1	0.99	0.99	1	1	1	1	1	0.99	1	1
EF0261	1	1	1	1	1	1	1	1	1	1	1	1	1	1	1	1	1	1	1	1	1	1	1	1
EF0262	1	1	1	1	1	1	1	1	1	0.99	1	1	1	1	1	1	1	1	1	1	1	1	1	1
EF0263	1	0.99	0.99	0.99	0.99	0.99	0.99	0.99	0.98	0.99	0.99	0.99	0.99	0.99	0.99	0.99	0.99	1	0.99	0.99	0.99	0.99	0.99	0.99
EF0264	1	1	1	0.99	1	1	1	1	1	1	1	1	1	1	1	1	1	1	1	1	1	1	1	1
EF0265	1	0.99	0.99	0.99	0.99	1	1	0.99	0.99	0.99	0.99	0.99	0.99	1	0.99	0.99	0.99	1	1	0.99	0.99	1	0.99	0.99
EF0266	1	0.99	1	0.99	0.99	0.99	1	0.99	0.99	0.99	0.99	0.99	0.99	0.99	0.99	0.99	0.99	1	1	0.99	0.99	0.99	0.99	0.99
EF0267	1	0.99	0.99	0.99	0.99	0.99	0.99	0.99	0.98	0.98	0.99	0.99	0.99	0.98	0.99	0.99	0.99	1	0.99	0.99	0.99	0.99	0.99	0.99
EF0268	1	0.99	0.99	0.99	0.96	0.99	1	1	0.99	0.99	0.99	1	0.99	1	0.99	0.99	0.99	1	1	1	0.99	1	0.99	0.97
EF0269	1	0.99	0.99	0.99	1	1	0.99	1	1	0.99	1	1	1	0.99	1	1	1	1	0.99	1	1	0.05	1	1
EF0270	1	0.99	1	0.99	1	1	1	1	1	0.99	1	1	0.99	1	0.99	0.99	1	1	1	1	1	0.59	1	1
EF0271	1	0.99	1	1	0.99	0.99	0.99	0.99	1	0.99	0.99	0.99	1	1	1	1	0.99	1	0.99	0.99	1	1	1	0.99
EF0272	1	0.99	0.99	0.99	0.99	0.99	0.99	0.99	0.99	0.99	0.99	0.99	0.99	0.99	0.99	0.99	0.99	1	0.99	0.99	0.99	0.98	0.99	0.99
EF0273	1	0.99	0.98	0.99	0.98	0.99	0.98	0.98	0.98	0.98	0.98	0.98	0.99	0.99	0.99	0.99	0.99	0.99	0.99	0.99	0.99	0.98	0.99	0.99
EF0274	1	0.97	0.97	0.99	0.97	0.97	0.96	0.99	0.99	0.97	0.99	0.99	0.98	0.97	0.98	0.98	0.97	0.99	0.98	0.99	0.97	0.98	0.97	0.97
EF0275	1	0.99	0.99	0.99	0.99	0.98	0.98	0.99	0.99	0.99	0.99	0.99	0.99	0.99	0.99	0.99	0.99	0.99	0.99	0.99	0.99	0.99	0.99	0.99
EF0277	1	0.97	0.98	0.98	0.98	0.98	0.98	0.98	0.98	0.97	0.98	0.98	0.98	0.99	0.98	0.98	0.98	0.98	0.98	0.98	0.98	0.98	0.98	0.98
EF0278	1	1	1	0.99	0.99	0.99	1	0.99	0.99	0.99	0.99	0.99	0.99	0.99	0.99	0.99	0.99	0.99	1	0.99	0.99	0.99	0.99	0.99
EF0279	1	0.99	0.99	0.99	1	0.99	1	0.99	0.99	0.99	0.99	0.99	0.99	0.99	0.99	0.99	0.99	1	0.99	0.99	1	0.99	1	0.99
EF0280	1	0.99	0.99	0.99	0.99	1	0.99	0.99	0.99	0.99	1	0.99	0.99	1	0.99	0.99	0.99	1	0.99	0.99	1	0.99	1	0.99
EF0281	1	0.98	0.98	0.98	0.98	0.97	0.98	0.98	0.98	0.99	0.97	0.98	0.98	0.98	0.98	0.98	0.97	0.98	0.98	0.98	0.98	0.98	0.98	0.97
EF0282	1	0.99	0.99	0.99	0.99	0.99	0.99	0.99	0.99	1	0.99	0.99	0.99	0.99	0.99	0.99	0.99	0.99	0.99	0.99	0.99	0.99	0.99	0.99
EF0283	1	0.99	0.99	0.99	0.99	0.99	0.99	0.99	0.99	0.99	0.99	0.99	0.99	0.99	0.99	0.99	0.99	1	0.99	0.99	0.99	0.99	0.99	0.99
EF0284	1	0.99	1	1	1	1	1	1	0.99	0.99	1	1	0.99	1	0.99	0.99	1	1	1	1	0.99	0.99	0.99	1
EF0285	1	0.99	0.99	0.99	0.99	0.99	0.99	0.99	1	0.99	0.99	0.99	0.99	0.99	0.99	0.99	1	0.99	1	0.99	1	0.99	1	1
EF0286	1	0.99	0.99	1	0.99	0.99	1	0.99	0.99	0.99	0.99	0.99	0.99	0.99	0.99	0.99	0.99	0.99	1	0.99	0.99	0.99	0.99	0.99
EF0287	1	0.99	1	1	1	1	0.99	1	1	1	1	1	1	1	1	1	1	1	1	1	1	1	1	1
EF0288	1	1	1	0.99	0.99	1	0.99	0.99	0.99	0.99	1	0.99	0.99	1	0.99	0.99	0.99	1	0.99	0.99	1	0.99	1	0.99
EF0289	1	0.98	0.99	0.99	0.99	0.99	0.99	0.99	0.99	0.99	1	0.99	0.99	0.99	0.99	0.99	0.99	1	0.99	0.99	0.99	0.99	0.99	0.99
EF0290	1	0.98	0.99	0.98	0.99	0.99	0.99	0.99	0.99	0.99	0.99	0.99	0.99	0.99	0.99	0.99	0.99	1	0.99	0.99	0.99	0.99	0.99	0.99
EF0291	0.51	0.99	0.99	0.99	0.99	1	0.99	0.99	0.99	0.99	0.99	0.99	1	1	1	1	0.99	1	0.99	0.99	0.99	0.99	0.99	0.99
EF0292	1	0.99	0.99	0.99	0.99	0.99	0.99	0.99	0.99	0.99	0.99	0.99	0.99	0.99	0.99	0.99	0.99	0.99	0.99	0.99	0.99	1	0.99	0.99
EF0293	1	0.99	0.99	0.99	0.99	0.99	0.99	0.99	0.99	0.99	0.99	0.99	1	0.99	1	1	0.99	0.99	0.99	0.99	0.99	0.99	0.99	0.95
EF0294	1	0.99	0.99	1	0.99	1	1	1	1	1	1	1	0.99	1	0.99	0.99	1	1	0.99	1	0.99	0.99	0.99	1
EF0295	1	0.99	0.99	0.99	0.99	1	1	0.99	0.99	0.99	0.99	0.99	0.99	0.99	0.99	0.99	1	1	0.99	1	0.99	0.99	0.99	1
EF0296	1	0.99	0.99	1	1	0.99	1	0.99	0.99	0.99	0.99	0.99	1	1	1	1	0.99	1	1	1	0.99	0.99	0.99	0.99
EF0297	1	0.98	0.98	0.98	0.98	0.98	0.97	0.98	0.98	0.97	0.98	0.98	0.98	0.98	0.98	0.98	0.98	1	0.98	0.98	0.98	0.99	0.98	0.98
EF0298	1	0.99	0.99	0.99	0.99	0.99	0.99	0.99	0.99	0.99	0.99	0.99	0.99	0.99	0.99	0.99	0.99	1	0.99	0.99	0.99	0.99	0.99	0.99
EF0299	1	1	1	1	0.99	0.99	0.99	1	0.98	0.99	0.99	0.76	0.99	0.99	0.99	0.99	0.99	1	1	1	0.99	0.99	0.62	0.99
EF0300	1	0.98	0.99	0.99	0.99	0.99	0.99	0.99	0.98	0.99	0.99	0.99	0.99	0.99	0.99	0.99	0.99	1	0.99	0.99	0.99	0.99	0.99	0.99
EF0301	1	1	1	0.99	1	1	1	0.99	1	1	1	0.99	1	1	1	1	0.99	1	1	1	0.99	0.99	0.99	0.99
EF0302	0.95	0.94	0.95	0.95	0.95	0.94	0.95	0.95	0.95	0.95	0.95	0.95	0.95	0.95	0.95	0.95	0.94	0.95	0.95	0.95	0.95	0.95	0.95	0.94
EF0303	0	0	0	0.06	0.06	0.98	0	0.06	0	0	0.06	0	0.06	0	0.06	0.06	0	0	0	0	0.06	0	0.06	0.06
EF0304	0	0	0	0	0	0.99	0	0	0	0	0	0	0	0	0	0	0	0	0	0	0	0	0	0
EF0305	0	0	0	0	0	1	0	0	0	0	0	0	0	0	0	0	0	0	0	0	0	0	0	0
EF0306	0	0	0	0	0	1	0	0	0	0	0	0	0	0	0	0	0	0	0	0	0	0	0	0
EF0307	0	0	0	0	0	0.99	0	0	0	0	0	0	0	0	0	0	0	0	0	0	0	0	0	0
EF0308	0	0	0	0	0	1	0	0	0	0	0	0	0	0	0	0	0	0	0	0	0	0	0	0
EF0309	0	0	0	0	0	0.99	0	0	0	0	0	0	0	0	0	0	0	0	0	0	0	0	0	0
EF0310	0	0	0	0	0	0.99	0	0.7	0	0	0	0	0	0	0	0	0	0	0	0	0	0	0	0.48
EF0311	0	0.98	0	0	0	0.97	0	0	0.91	0	0	0	0	0	0	0	0	0	0	0	0	0	0	0
EF0312	0	0	0	0	0	0	0	0	1	0	0	0	0	0	0	0	0	0	0	0	0	0	0	0
EF0313	0	0	0.76	0.83	0	0.9	0	0.85	0.91	0	0	0.78	0	0	0	0	0.79	0	0	0	0.85	0	0	0
EF0314	0	0.95	0	0	0	0.97	0	0	0.73	0	0	0	0	0	0	0	0	0	0	0	0	0	0	0
EF0315	0	0.73	0	0	0	0.74	0	0	0.1	0	0	0	0	0	0	0	0	0	0	0	0	0	0	0
EF0316	0	0	0	0	0	0	0	0	0	0	0	0	0	0	0	0	0	0	0	0	0	0	0	0
EF0317	0	0.95	0	0	0	0.95	0	0	0	0	0	0	0	0	0	0	0	0	0	0	0	0	0	0
EF0318	0	0.64	0	0	0	0.89	0	0	0	0	0	0	0	0	0	0	0	0	0	0	0	0	0	0
EF0319	0	0.99	0	0	0	0.97	0	0	0	0	0	0	0	0	0	0	0	0	0	0	0	0	0	0
EF0320	0	1	0	0	0	0.98	0	0	0	0	0	0	0	0	0	0	0	0	0	0	0	0	0	0
EF0321	0	1	0	0	0	0.99	0	0	0	0	0	0	0	0	0	0	0	0	0	0	0	0	0	0
EF0322	0	1	0	0	0	0.97	0	0	0	0	0	0	0	0	0	0	0	0	0	0	0	0	0	0
EF0323	0	0.69	0	0	0	0.71	0	0	0	0	0	0	0	0	0	0	0	0	0	0	0	0	0	0
EF0324	0	0.95	0	0	0	0.98	0	0	0	0	0	0	0	0	0	0	0	0	0	0	0	0	0	0
EF0325	0	0.95	0	0	0.36	0.94	0.36	0	0	0	0	0	0	0	0	0	0	0	0	0	0	0	0	0
EF0326	0	1	0	0	0	0	0	0	0	0	0	0	0	0	0	0	0	0	0	0	0	0	0	0
EF0327	0	0.97	0	0	0	0	0	0	0	0	0	0	0	0	0	0	0	0	0	0	0	0	0	0
EF0328	0	0.94	0	0	0	0.93	0	0	0	0	0	0	0	0	0	0	0	0	0	0	0	0	0	0
EF0329	0	0.93	0	0	0	0.93	0	0	0	0	0	0	0	0	0	0	0	0	0	0	0	0	0	0
EF0330	0	0.95	0	0	0.52	0.97	0.52	0	0	0	0	0	0	0	0	0	0	0	0	0	0	0	0	0
EF0331	0	0.92	0	0	0	0.86	0	0	0	0	0	0	0	0	0	0	0	0	0	0	0	0	0	0
EF0332	0.64	0.66	0	0	0	0.88	0.47	0	0	0	0	0	0	0	0	0	0	0	0.47	0	0	0	0	0
EF0333	0	0	0	0	0	0.91	0	0	0	0	0	0	0	0	0	0	0	0	0	0	0	0	0	0
EF0334	0	0	0	0	0	0.95	0	0	0	0	0	0	0	0	0	0	0	0	0	0	0	0	0	0
EF0335	0	0	0	0	0	0.98	0	0	0	0	0	0	0	0	0	0	0	0	0	0	0	0	0	0
EF0336	0	0	0	0	0	0.97	0	0	0	0	0	0	0	0	0	0	0	0	0	0	0	0	0	0
EF0337	0	0	0	0	0	0.82	0	0	0	0	0	0	0	0	0	0	0	0	0	0	0	0	0	0
EF0338	0	0	0	0	0	0.99	0	0	0	0	0	0	0	0	0	0	0	0	0	0	0	0	0	0
EF0339	0	0	0	0	0	0.99	0	0	0	0	0	0	0	0	0	0	0.64	0	0	0.64	0	0	0	0.64
EF0340	0	0	0	0	0	1	0	0	0	0	0	0	0	0	0	0	0	0	0	0	0	0	0	0
EF0341	0	0	0	0	0	1	0	0	0	0	0	0	0	0	0	0	0	0	0	0	0	0	0	0
EF0342	0	0	0	0	0	0.99	0	0	0	0	0	0	0	0	0	0	0	0	0	0	0	0	0	0
EF0343	0	0	0	0	0	0.99	0	0	0	0	0	0	0	0	0	0	0	0	0	0	0	0	0	0
EF0344	0	0	0	0	0	0.99	0	0	0	0	0	0	0	0	0	0	0	0	0	0	0	0	0	0
EF0345	0	0	0	0	0	0.95	0	0	0	0	0	0	0	0	0	0	0	0	0	0	0	0	0	0
EF0346	0	0	0	0	0	0.92	0	0	0	0	0	0	0	0	0	0	0	0	0	0	0	0	0	0
EF0347	0	0	0	0	0	0.99	0	0	0	0	0	0	0	0	0	0	0	0	0	0	0	0	0	0
EF0348	0	0.02	0	0	0	0.99	0	0	0.02	0	0	0.02	0	0	0	0	0	0	0.02	0	0	0	0	0
EF0349	0	0	0	0	0	0.99	0	0	0	0	0	0	0	0	0	0	0	0	0	0	0	0	0	0
EF0350	0	0.18	0	0	0	0.99	0	0	0.18	0	0	0.33	0	0	0	0	0.33	0	0.18	0	0	0	0	0.38
EF0351	0	0.74	0	0	0	0.79	0	0	0.63	0	0	0.72	0	0	0	0	0.17	0	0.61	0	0	0	0	0.72
EF0352	0.24	1	0	0	0	1	0	0	0.09	0.23	0.25	0.1	0.54	0	0.54	0.54	0	0	0.23	0	0	0	0.23	0.09
EF0353	0	1	0	0	0	1	0	0	0	0	0.63	0	0	0	0	0	0	0	0	0	0	0	0	0
EF0354	0	1	0.89	0.95	0	1	0	0.76	0	0	0.86	0	0.89	0	0.89	0.89	0	0	0	0	0	0.87	0	0.87
EF0355	0.47	0.48	0.93	0.96	0.47	0.59	0.59	0.96	0.48	0	0.96	0.91	0.57	0	0.57	0.57	0.94	0	0	0	0.89	0.57	0.47	0.91
EF0356	0.77	0.75	0.75	0.74	0.75	0.6	0.75	0.75	0.74	0.74	0.75	0.75	0.75	0.75	0.41	0.39	0.75	0.77	0.75	0.74	0.75	0.72	0.75	0.75
EF0357	1	1	0.99	0.99	0.99	0.99	0.99	0.99	0.98	0.99	0.99	0.99	0.98	0.99	0.98	0.84	0.98	1	0.99	0.99	0.99	0.98	0.99	0.98
EF0358	1	0.98	0.98	0.99	0.99	0.99	0.99	0.99	0.98	0.99	0.99	0.99	0.98	0.99	0.98	0.98	0.99	0.99	0.99	0.99	0.98	0.99	0.98	0.99
EF0359	1	0.99	0.98	0.98	0.97	0.97	0.98	0.97	0.98	0.98	0.97	0.97	0.98	1	0.98	0.98	0.98	0.97	0.98	0.97	0.97	0.98	0.97	0.98
EF0360	1	0.99	0.98	0.98	0.98	0.99	0.98	0.98	0.98	0.97	0.98	0.98	0.98	0.99	0.98	0.98	0.99	0.99	0.98	0.97	0.98	0.99	0.98	0.99
EF0361	1	0.99	0.99	0.99	0.99	0.99	0.99	0.99	0.99	0.99	0.99	0.99	0.99	0.99	0.99	0.99	1	0.99	0.56	0.99	0.99	0.99	0.99	1
EF0362	1	0.99	0.99	1	1	1	1	1	0.99	0.99	0.99	1	0.99	0.99	0.99	0.99	1	1	1	1	0.99	0.99	0.99	1
EF0363	0.69	0.69	0	0.66	0.69	0.69	0.56	0.64	0.56	0	1	1	0.69	0	0.69	0.69	0.66	0	1	0.46	0.56	0.66	0.69	0.66
EF0365	1	0.98	0.99	0.99	0.99	0.99	0.99	0.99	0.99	0.99	0.99	0.99	0.99	0.99	0.99	0.99	0.99	0.99	0.93	1	0.99	0.99	0.99	0.99
EF0366	1	0.93	0.99	0.99	0.99	1	1	1	1	0.99	1	1	0.99	0.99	0.99	0.99	1	1	1	1	1	0.99	1	1
EF0367	1	0.98	0.99	0.99	0.98	1	0.99	1	0.99	0.95	0.99	1	0.99	0.99	0.99	0.99	1	1	0.98	0.99	0.99	0.99	0.99	1
EF0368	1	0.99	0.99	0.99	0.99	1	0.99	1	0.99	0.99	0.99	1	0.98	0.99	0.98	0.98	1	1	0.99	0.99	0.99	0.99	0.99	1
EF0369	1	0.99	1	0.99	1	1	1	1	0.56	0.99	1	1	1	1	1	1	1	1	1	1	0.99	1	0.99	1
EF0370	1	0.99	0.99	0.99	0.99	1	0.99	1	0.99	0.99	1	1	0.99	1	0.99	0.99	0.99	0.99	1	0.68	0.99	1	0.99	0.99
EF0371	1	0.99	0.99	0.99	0.99	0.99	0.99	0.99	0.99	0.99	0.99	0.99	0.99	0.99	0.99	0.99	0.99	0.99	0.99	0.99	0.99	0.99	0.99	0.99
EF0372	1	0.99	1	1	1	0.99	0.99	1	1	0.98	1	1	0.98	0.99	0.98	0.98	0.99	1	1	0.99	1	0.99	1	0.99
EF0373	1	0.98	0.99	0.99	0.99	0.99	0.99	0.99	0.99	0.98	0.99	0.99	0.99	0.99	0.99	0.99	0.99	1	0.99	0.99	0.99	0.99	0.99	0.99
EF0374	1	0.97	0.99	0.99	0.99	0.99	0.99	0.99	0.97	0.97	0.99	0.99	0.99	0.99	0.99	0.99	0.99	1	0.99	0.99	1	0.99	1	0.99
EF0375	1	0.97	0.99	0.99	0.99	0.99	0.99	0.99	0.99	0.99	0.99	0.99	0.99	1	0.99	0.99	1	0.99	0.99	0.99	0.99	1	0.99	1
EF0376	1	0.27	0.87	0.93	1	0.99	1	1	0.87	0.89	0.99	1	0.95	1	0.95	0.95	1	0.9	1	1	1	1	1	1
EF0377	1	0.99	0.99	1	0.99	1	0.99	0.99	1	0.99	1	0.99	0.99	1	0.99	0.99	1	1	1	1	1	1	1	1
EF0378	1	0.44	0.99	0.99	0.99	0.99	0.99	0.99	0.99	0.98	0.99	0.99	0.99	0.99	0.99	0.99	0.99	1	0.99	0.99	0.99	0.99	0.99	0.99
EF0379	1	0	0	1	1	1	1	1	0	0	0.99	1	0	1	0	0	1	1	1	1	0	0	0	1
EF0380	1	0	0	1	1	1	1	1	0	0	1	1	0	1	0	0	1	1	1	1	0	0	0	1
EF0381	1	0.97	0.99	0.98	0.99	0.99	0.99	0.99	0.99	0.98	0.99	0.99	0.99	0.99	0.99	0.99	0.99	1	0.99	0.99	0.98	0.98	0.98	0.99
EF0382	1	0.99	0.99	0.99	1	0.99	0.99	0.99	0.99	0.99	0.99	0.99	1	0.99	1	1	0.99	1	1	0.99	0.99	0.99	0.99	0.99
EF0383	1	0.99	0.99	0.99	0.99	0.99	0.99	0.99	0.99	0.99	0.99	0.99	0.99	0.99	0.99	0.99	0.99	1	0.99	0.99	0.99	0.99	0.99	0.99
EF0384	1	1	1	1	1	1	1	1	1	1	1	1	1	1	1	1	1	1	1	1	1	1	1	1
EF0385	1	1	1	0.99	1	1	1	1	1	1	1	1	1	1	1	1	1	1	1	1	1	1	1	1
EF0386	1	0.99	0.99	1	1	1	1	1	1	0.99	1	1	1	1	1	1	0.99	1	1	0.99	1	1	1	0.99
EF0387	1	1	0.99	1	1	1	1	1	1	1	1	1	1	1	1	1	1	1	1	1	1	1	1	1
EF0388	1	0.99	0.99	0.99	0.99	0.99	0.99	1	1	0.99	1	1	0.99	1	0.99	0.99	0.99	1	0.99	0.99	0.99	0.99	0.99	0.99
EF0389	1	0.99	0.99	0.99	0.99	1	1	1	1	0.99	1	1	1	0.99	1	1	0.99	1	1	1	1	1	1	0.99
EF0390	1	0.99	0.99	0.99	1	0.99	1	1	0.99	0.99	1	1	0.99	0.99	0.99	0.99	0.99	1	1	1	0.97	1	0.99	0.99
EF0392	1	0.29	0.18	0.99	0.99	1	1	0.99	0.99	0.16	0.99	0.99	0.16	1	0.16	0.15	0.99	1	0.99	0.96	0.99	0.99	0.99	0.99
EF0393	1	0.99	0.99	0.99	1	0.99	1	0.99	0.99	0.99	0.98	0.99	0.98	0.99	0.98	0.98	0.99	0.99	1	0.99	0.99	0.99	0.99	0.99
EF0394	1	0.74	0.71	0.94	0.98	0.98	0.93	0.94	0.98	0.7	0.98	0.94	0.94	0.94	0.94	0.94	0.98	0.98	0.98	0.94	0.98	0.98	0.98	0.98
EF0395	1	0.98	0.99	0.99	0.99	0.99	0.99	0.99	0.99	0.99	0.99	0.99	0.99	0.99	0.99	0.99	0.99	1	0.98	0.99	0.98	0.99	0.98	0.99
EF0396	1	0.99	1	0.99	0.99	0.99	0.99	1	0.99	0.99	1	1	0.99	1	0.99	0.99	1	1	0.99	0.99	0.99	1	0.99	1
EF0397	1	0.99	0.99	0.98	0.99	0.99	0.99	0.98	0.98	0.99	0.98	0.99	0.98	0.99	0.98	0.98	1	1	0.98	0.99	0.98	0.98	0.98	1
EF0398	1	1	1	1	1	0.99	1	0.99	0.99	0.99	1	0.99	1	0.99	1	1	1	1	0.99	0.99	0.99	1	0.99	1
EF0399	1	0.99	1	1	1	0.99	1	1	0.99	0.99	1	1	1	1	1	1	0.99	1	0.99	1	1	0.99	1	0.99
EF0400	1	0.99	0.99	0.99	1	0.99	1	0.99	0.99	0.99	1	0.99	0.99	0.99	0.99	0.99	0.99	1	1	0.99	0.99	0.99	0.99	0.99
EF0401	1	0.99	0.99	0.99	1	1	1	1	0.99	0.99	1	1	0.99	1	0.99	0.99	1	1	1	1	1	1	1	1
EF0402	1	0.99	0.99	0.99	0.99	0.99	1	0.99	0.99	0.99	1	0.99	0.99	0.99	0.99	0.99	1	1	0.99	0.99	0.99	0.99	0.99	1
EF0403	1	0.99	0.99	1	1	1	1	1	1	1	1	1	1	1	1	1	1	1	1	0.99	1	1	1	1
EF0404	1	0.99	0.99	0.99	0.99	0.99	0.99	0.99	0.99	0.99	0.99	0.99	0.99	1	0.99	0.99	0.99	1	0.99	1	0.99	1	0.99	0.99
EF0405	1	0.98	0.99	0.99	0.98	0.99	0.99	0.99	0.99	0.98	0.99	0.99	0.99	0.98	0.99	0.99	0.98	1	0.98	0.99	0.99	0.98	0.99	0.99
EF0406	1	0.98	0.99	0.99	0.99	0.99	0.99	0.99	0.99	0.99	0.99	0.99	0.99	0.99	0.99	0.99	0.99	1	0.99	0.99	0.99	0.99	0.99	0.99
EF0407	1	0.99	0.99	0.99	0.99	0.99	0.99	1	0.99	0.99	0.99	1	0.99	0.99	0.99	0.99	1	1	0.99	1	0.99	0.99	0.99	1
EF0408	1	0.99	0.99	0.98	0.99	1	0.99	1	0.99	0.97	0.99	1	0.99	0.99	0.99	0.99	0.98	1	1	0.99	0.99	1	0.99	0.98
EF0409	1	1	1	0.99	1	0.65	1	1	0.99	1	0.99	1	0.99	1	0.99	0.99	0.99	1	1	0.99	1	1	1	0.99
EF0411	1	0.99	0.99	0.99	0.99	0.99	0.99	0.99	0.99	0.97	0.99	0.99	0.99	0.99	0.99	0.99	1	1	1	0.99	1	0.99	1	1
EF0412	1	0.99	0.99	0.99	0.99	0.99	0.99	0.99	0.99	0.99	0.99	0.99	0.99	0.99	0.99	0.99	0.99	1	0.99	0.99	0.99	0.99	0.99	0.99
EF0413	1	0.99	0.99	0.99	0.99	1	0.99	0.99	0.99	0.99	0.99	0.99	0.99	0.99	0.99	0.99	0.99	1	0.99	1	0.99	0.99	0.99	0.99
EF0414	1	0.99	0.99	0.99	0.99	0.99	1	0.98	0.99	0.99	0.99	0.98	0.99	0.99	0.99	0.99	0.99	1	0.99	0.99	0.99	0.99	0.99	0.99
EF0415	1	0.99	0.99	0.99	1	1	0.99	1	0.99	0.99	0.99	1	0.99	1	0.99	0.99	0.99	1	1	1	0.99	1	0.99	0.99
EF0417	1	0.99	0.99	0.99	0.99	0.99	0.99	0.99	0.99	0.99	0.99	0.99	0.99	1	0.99	0.99	0.99	1	0.99	0.99	0.99	1	0.99	0.99
EF0418	1	0.99	0.99	0.99	0.99	0.99	1	1	0.99	0.99	0.99	1	0.99	1	0.99	0.99	0.99	1	0.99	1	0.99	1	0.99	0.99
EF0419	1	0.99	0.99	0.99	0.99	0.99	1	1	0.99	0.99	0.99	1	1	1	1	1	0.99	1	0.98	1	0.99	0.99	0.99	0.99
EF0420	1	0.99	0.99	0.99	1	0.99	1	1	0.99	0.99	1	1	1	1	1	1	0.99	1	0.99	0.99	0.99	0.99	0.99	0.99
EF0421	1	0.99	0.99	1	1	1	1	1	0.99	0.99	1	1	1	1	1	1	1	1	1	1	1	1	1	1
EF0422	1	0.99	1	1	1	0.99	1	1	1	1	1	0.99	1	1	1	1	0.99	1	1	1	1	0.99	1	0.99
EF0423	1	0.99	0.99	0.99	0.99	0.99	0.99	0.99	0.99	0.99	1	0.99	1	1	1	1	0.99	1	0.99	0.99	0.99	0.99	0.99	0.99
EF0424	1	0.99	0.99	1	0.99	1	1	1	0.99	0.99	1	1	0.99	0.99	0.99	0.99	1	1	0.99	1	1	0.99	1	1
EF0425	1	0.99	0.99	0.99	0.99	1	0.99	0.99	0.99	0.99	1	0.99	0.99	1	0.99	0.99	0.99	1	1	1	0.99	0.99	0.99	0.99
EF0426	1	0.99	0.99	1	1	0.99	1	1	0.99	1	0.99	1	0.99	1	0.99	0.99	0.99	1	1	1	0.99	1	0.99	1
EF0428	1	0	0	1	1	1	1	1	0	0.99	1	1	0	1	0	0	1	1	1	1	1	1	1	1
EF0429	1	0	0	1	0.99	0.99	0.99	0.99	0	0.99	0.99	0.99	0	0.99	0	0	1	1	0.99	0.99	0.99	0.99	0.99	1
EF0430	1	0	0	1	1	0.99	1	1	0	1	1	1	0	1	0	0	1	1	0.99	1	1	1	1	1
EF0431	1	0	0	1	1	1	1	1	0	0.99	1	1	0	0.99	0	0	1	1	1	1	0.99	1	0.99	1
EF0432	1	0	0	0.99	1	1	1	1	0	0.99	1	1	0	0.99	0	0	0.99	1	1	0.99	1	1	1	0.99
EF0433	1	0	0	0.99	1	0.99	0.99	0.99	0	0.99	0.99	0.99	0	1	0	0	0.99	1	0.99	0.99	1	1	1	0.99
EF0434	1	0	0	1	0.99	1	0.99	0.99	0	0.99	0.99	0.99	0	0.99	0	0	1	1	0.99	0.99	1	0.99	1	1
EF0435	1	0	0	0.99	1	0.99	1	0.99	0	0.99	0.99	0.99	0	0.99	0	0	1	1	0.99	0.99	0.99	0.99	0.99	1
EF0436	1	0	0	0.98	0.99	0.98	0.99	0.97	0	0.98	0.97	0.97	0	0.99	0	0	0.99	1	0.97	0.99	0.98	0.99	0.98	0.99
EF0437	1	0	0	0.99	0.99	1	0.99	0.99	0	1	0.99	0.99	0	0.99	0	0	0.99	1	0.99	1	0.99	0.99	0.99	0.99
EF0438	1	0	0	0.99	0.99	0.99	0.99	0.99	0	0.99	0.99	0.99	0	0.99	0	0	0.99	1	0.99	0.99	0.99	0.98	0.99	0.99
EF0439	1	0.99	0.99	1	1	1	1	1	0.99	1	1	1	0.99	0.99	0.99	0.99	1	0.99	0.99	0.99	1	0.99	1	1
EF0440	1	0.99	0.99	0.99	0.99	0.99	0.99	0.99	0.99	0.99	0.99	0.99	0.99	1	0.99	0.99	0.99	1	0.99	0.99	0.99	0.99	0.99	0.99
EF0441	1	0.95	0.96	0.96	0.96	0.96	0.96	1	0.96	1	1	1	1	1	1	1	0.96	1	0.96	1	1	0.95	1	0.96
EF0442	1	0.96	0.96	0.97	0.96	0.97	0.98	0.98	0.96	0.97	0.99	0.98	0.96	1	0.96	0.96	0.97	1	0.96	0.98	0.97	0.96	0.97	0.97
EF0443	1	1	0.99	1	1	1	1	1	0.99	1	1	1	1	1	1	1	1	1	1	1	1	0.99	1	1
EF0444	1	0.99	0.99	0.99	0.99	0.99	0.99	1	0.99	0.91	1	1	0.96	0.99	0.99	0.99	0.99	1	0.99	0.99	0.99	1	0.99	0.99
EF0445	1	0.99	0.99	0.99	0.99	0.99	0.99	1	0.99	0.99	0.99	1	0.99	1	0.99	0.99	0.99	0.99	0.99	0.99	0.99	0.99	0.99	0.99
EF0446	1	0.99	0.99	0.99	0.99	0.99	0.99	0.99	0.99	0.99	0.99	0.99	0.99	1	0.99	0.99	0.99	0.99	0.99	0.99	0.99	0.99	0.99	0.99
EF0447	1	0.99	0.99	0.99	0.99	0.99	0.99	0.99	0.99	0.99	0.99	0.99	0.99	0.99	0.99	0.99	0.99	0.99	0.99	0.99	0.99	0.99	0.99	0.99
EF0448	1	0.98	0.99	0.99	0.99	0.99	0.99	0.99	0.99	0.99	0.99	0.99	0.99	0.99	0.99	0.99	0.99	0.99	0.99	0.99	0.99	0.99	0.99	0.99
EF0449	1	0.98	0.99	0.99	0.99	0.99	0.98	0.99	0.98	0.98	0.99	0.99	0.98	0.99	0.98	0.98	0.99	0.99	0.99	0.98	0.98	0.99	0.98	0.99
EF0450	1	0.98	0.99	0.99	0.99	0.99	1	0.99	1	0.99	0.96	0.99	0.98	0.99	0.98	0.98	0.99	0.98	0.99	0.99	0.98	0.99	0.98	0.99
EF0451	1	0.99	0.99	1	1	1	0.99	0.99	0.99	0.99	0	0.99	0.98	0.99	0.98	0.98	1	0.99	0.99	0.99	0.99	0.99	0.99	1
EF0452	1	0.99	0.99	0.99	0.99	0.99	0.99	1	0.99	0.99	1	1	0.99	1	0.99	0.99	0.99	0.99	0.99	0.99	0.99	0.99	0.99	0.99
EF0453	1	0.99	0.99	0.99	0.99	0.99	1	1	1	1	1	1	0.99	0.99	0.99	0.99	0.99	1	0.99	0.99	0.99	0.99	0.99	0.99
EF0454	1	0.99	1	0.99	0.99	0.99	0.99	1	0.99	0.99	0.99	1	1	0.99	1	1	0.99	0.99	1	1	1	1	1	0.99
EF0455	1	0.99	0.99	0.99	0.99	0.99	0.99	0.98	0.99	0.99	0.99	0.98	0.99	0.99	0.99	0.99	0.99	0.99	0.99	0.99	0.99	0.99	0.99	0.99
EF0456	1	0.99	0.99	0.99	1	0.99	1	0.99	1	0.99	0.99	0.99	1	1	1	1	1	0.99	0.99	0.99	0.99	1	0.99	1
EF0457	1	0.99	0.99	0.99	0.99	0.99	0.99	0.99	1	1	0.99	0.99	1	0.99	1	1	0.99	0.99	1	0.99	0.99	0.99	0.99	0.99
EF0458	1	0.99	0.99	0.99	0.99	0.99	0.99	1	0.99	1	0.99	1	1	1	1	1	0.99	0.99	1	0.99	0.99	1	0.99	0.99
EF0459	1	0.98	0.99	0.99	0.99	0.99	0.99	1	0.99	0.99	0.99	1	0.99	0.99	0.99	0.99	0.99	0.99	0.99	0.99	0.99	0.99	0.99	0.99
EF0460	1	0.98	0.98	0.99	0.99	0.99	0.99	0.99	0.99	0.98	0.99	0.99	0.98	0.99	0.98	0.98	0.99	0.99	0.99	0.99	0.99	0.99	0.99	0.99
EF0461	1	0.99	1	0.99	0.99	0.99	1	0.55	1	0.99	1	1	0.99	1	0.99	0.99	0.99	1	0.99	1	1	1	1	0.99
EF0462	1	0.99	0.99	0.99	0.99	0.99	1	0.99	0.99	0.99	1	0.99	0.99	0.99	0.99	0.99	0.99	1	0.99	0.99	0.99	0.99	0.99	0.99
EF0463	1	0.99	0.99	0.99	0.99	0.99	0.99	0.99	0.99	0.99	0.99	0.99	1	0.99	1	1	0.99	0.99	0.99	0.99	0.99	0.99	0.99	0.99
EF0464	1	0.99	0.99	0.99	0.99	0.99	0.99	1	0.99	0.99	0.99	1	0.99	1	0.99	0.99	0.99	0.99	0.99	0.99	0.99	0.99	0.99	0.99
EF0465	1	0.99	0.99	0.99	0.99	0.99	0.99	0.99	0.99	0.99	0.99	0.99	0.99	0.99	0.99	0.99	0.99	0.99	0.99	0.99	0.99	0.99	0.99	0.99
EF0466	1	0.99	1	1	1	1	1	1	0.99	1	1	1	1	1	1	1	1	1	1	1	1	1	1	1
EF0467	1	0.99	0.99	1	1	1	1	1	0.99	0.99	1	1	1	1	1	1	1	1	1	1	1	1	1	1
EF0468	0.99	0.99	0.99	0.99	0.99	0.99	0	0.98	0	0	0.99	0.98	1	0.98	1	1	0.99	0.99	0.99	0.99	1	0.99	1	0.99
EF0469	1	0.99	1	1	1	1	0.04	0.99	0.03	0.04	1	1	1	1	1	1	1	1	0.99	1	1	0.99	1	1
EF0470	1	0.99	0.99	1	1	1	0.99	1	0.99	0.99	1	1	1	1	1	1	1	1	1	0.99	1	1	1	1
EF0471	1	0.99	0.99	1	0.99	1	1	1	0.99	0.99	1	1	1	0.99	1	1	1	1	1	1	0.99	1	0.99	1
EF0472	1	1	1	1	0.99	0.99	0.99	1	0.99	0.99	1	1	1	0.99	1	1	1	0.99	0.99	0.99	0.99	1	0.99	1
EF0473	1	1	1	1	1	1	1	1	1	1	1	1	1	1	1	1	1	1	1	1	1	1	1	1
EF0475	1	0.99	0.99	0.99	0.99	0.99	1	0.99	0.99	0.99	0.99	0.99	0.99	1	0.99	0.99	0.99	0.99	0.99	0.99	0.99	0.99	0.99	0.99
EF0476	1	0.98	0.99	0.99	0.99	0.99	1	0.99	0.99	0.99	0.99	0.99	0.99	1	0.99	0.99	0.99	0.99	0.99	0.99	0.99	0.99	0.99	0.99
EF0477	1	0.99	1	0.99	0.99	1	0.99	1	1	1	1	1	1	1	1	1	0.99	0.99	1	1	1	1	1	0.99
EF0478	0.99	0.91	0	0.98	0.98	0.98	1	0.98	0	0	1	0.98	0.98	0	0.98	0.98	0.98	0	1	0	0.98	0.98	0.98	0.98
EF0479	1	0.99	0	1	1	1	1	1	0	0	1	1	1	0	1	1	1	0	1	0	1	1	1	1
EF0480	1	1	0	1	1	1	1	1	0	0	1	1	1	0	1	1	1	0	1	0	1	1	1	1
EF0481	1	0.95	0	0	0.85	1	1	1	0	0	1	1	1	0	1	1	0	0	1	0	0.95	1	0.97	0
EF0482	0.86	1	0	0	0.86	1	1	1	0	0	1	1	1	0.28	0.87	1	0	0	1	0	1	1	1	0
EF0485	0.16	0.22	0.96	0.95	0	0.33	1	0.56	0	0	1	0.55	0.94	0	0.41	0.41	0.55	0.96	0.53	0	0	0.94	0.95	0.55
EF0486	0.52	0.73	0.96	0.94	0	0.97	1	0.96	0	0	0.55	0.98	0.94	0	0.84	0.83	0.96	0.94	0.22	0	0	0.94	0.96	0.94
EF0487	0.99	0.71	0	0	0	0.84	1	0.99	0	0	0.99	0.99	0	0	0.98	0.98	0.97	0	0	0	0	0	0.48	0
EF0488	1	0	0	0	0	1	1	0.7	0	0	1	1	0	0	1	1	0	0	1	0	0	0	1	0
EF0489	0.98	0	0	0	0	0.98	1	0.98	0	0	0.63	0.98	0	0	0.98	0.98	0	0	0.99	0	0	0	0.98	0
EF0490	0.94	0.48	0.48	0.47	0	0.94	0.72	0.38	0	0	0.94	0.94	0.47	0	0.93	0.9	0	0.47	0.94	0.13	0	0.47	0.93	0
EF0491	0.98	0	0	0	0	0.99	1	0.42	0	0.05	0.41	0.99	0	0	0.88	0.88	0	0	0.99	0	0	0	0.99	0
EF0492	0.99	0	0	0	0	0.99	1	0.22	0	0	0.41	0.98	0	0	0.98	0.98	0	0	0.98	0	0	0	0.98	0
EF0493	0.99	0	0	0	0	0.99	1	0.99	0	0	0.25	0.99	0	0	0.99	0.99	0	0	1	0	0	0	0.99	0
EF0494	1	0	0	0	0	1	1	0.77	0	0	1	0.99	0	0	0.99	0.99	0	0	0.98	0	0.46	0	0.99	0
EF0495	0.99	0	0	0	0	0.99	1	0.99	0	0	0.33	0.99	0	0	0.98	0.98	0	0	1	0	0.58	0	0.99	0
EF0496	1	0	0	0	0	0.99	1	1	0	0	1	0.99	0	0	1	1	0	0	1	0	1	0	0.99	0
EF0497	1	0	0	0	0	1	1	0.33	0	0	1	0.99	0	0	1	1	0	0	1	0	1	0	1	0
EF0498	1	0	0	0	0	1	1	0	0	0	1	0	0	0	1	1	0	0	1	0	1	0	0	0
EF0499	1	0.72	0.72	0.6	0.49	1	1	1	0.49	0.48	0.71	0.7	0.53	0.49	1	1	0.49	0.73	0.7	0.49	1	0.49	0.7	0.53
EF0500	1	0.99	0	0	0	0.99	1	0.3	0	0	0.31	0.98	0	0	0.99	0.99	0	0	0.99	0	0.99	0	0.99	0
EF0501	0.32	0.76	0	0	0	0.32	1	0.99	0	0	1	0.76	0	0	0.76	0.76	0	0	0.76	0	0.76	0	0.76	0
EF0502	0.97	0.51	0	0	0	0.96	1	0.73	0	0	0.43	0.97	0.5	0	0.5	0.48	0	0	0.97	0	0.97	0	0.97	0
EF0503	0.66	0.95	0.19	0	0	0.97	1	0.9	0	0	0.67	0.98	0.98	0	0.95	0.95	0	0	0.98	0	0.99	0	0.99	0
EF0504	0.56	0.48	0.99	0	0	0.56	1	0.99	0	0	0	0.99	1	0	0	0	0	0	0.99	0	0.99	0	0.99	0
EF0505	0.89	0.73	1	0	0	0.89	1	0.76	0.89	0	1	1	1	0	0	0.51	0	0	1	0	0.99	0	0.99	0
EF0506	0.46	0.38	0.94	0	0	0.99	1	0.72	0.99	0	0.61	0.94	0.99	0	0.33	0.79	0	0	0.98	0	0.99	0	0.99	0
EF0507	0.98	0.98	0	0	0	0.99	1	0.98	0.98	0	0.7	0	0.98	0	0.98	0.98	0	0	0.98	0	0.98	0	0.99	0
EF0508	1	1	0	0	0	0.96	1	0.96	0.96	0	1	0	1	0	1	1	0	0	1	0	0.99	0	0.97	0
EF0509	1	1	0	0	0	0	1	0	0.56	0	1	0	0.98	0	0.98	0.98	0	0	1	0	0.98	0	0	0
EF0510	0.98	0.98	0.61	0.47	0	0.99	1	0.99	0.99	0	0.71	0.61	1	0	1	1	0	0.47	0.98	0	1	0	0.99	0.46
EF0511	0.99	0.99	0.82	0.81	0	0.96	1	0.87	0.99	0	0.81	0	0.87	0	0.87	0.87	0	0.82	0.99	0	0.99	0	0.99	0.82
EF0512	1	0.55	0	0	0	1	1	0.99	1	0	0	0	0.99	0	0.24	0.24	0	0	1	0	1	0	1	0
EF0513	0.99	0.67	0	0	0	0.99	1	1	1	0	0	0	1	0	0.78	0.78	0	0	1	0	1	0	1	0
EF0514	1	1	0.81	0.77	0.99	1	1	0	0.99	0	0.9	1	1	0	0.83	0.79	0.77	0	0.39	0.99	0.76	0.82	0.76	0.77
EF0516	0.68	1	0.68	1	1	0.68	1	0.68	1	0.68	1	0.68	0.68	0.68	0.68	0.68	1	0.52	1	1	1	1	1	1
EF0517	0.64	1	0.64	1	1	0.64	1	0.64	1	0.64	1	0.64	0.64	0.64	0.64	0.64	1	0.64	1	1	0.82	1	1	1
EF0518	0.23	0	0	0.42	0	0.81	1	0.81	1	0	1	0	0	0	0	0	0	0	1	1	1	0	0	0
EF0519	0	0.21	0.23	0.25	0.25	0	1	0	0.77	0	1	0	0	0	0.21	0.21	0.25	0	1	0.77	1	0.22	0.22	0.25
EF0520	0.39	0.39	0.49	0.47	0.47	0.38	1	0	0.99	0	1	0.39	0.39	0	0.38	0.39	0.47	0	1	0.99	0.96	0.43	0.43	0.47
EF0521	1	0	0	1	1	1	1	1	1	0	1	1	0	0	0	0	1	0	1	1	1	1	1	1
EF0522	1	1	0.81	0.77	0.99	1	1	0	0.99	0	0.9	1	1	0	0.83	0.79	0.77	0	0.39	0.99	0.76	0.82	0.76	0.77
EF0523	0.97	0.96	0.98	0.97	0.34	0.97	1	0.98	0	0.35	1	0.35	0.35	0	0.35	0.35	0.35	0.97	0.88	0.34	1	0.35	0.35	0.35
EF0524	0	0	0.21	0	0	0	1	1	0	0	1	1	1	0	0	0	0.98	0	1	0	1	0	0	1
EF0525	0	0	0	0	0	0	1	1	0	0	1	1	1	0	0	0	1	0	1	0	1	0	0	1
EF0526	0	0	0	0	0	0	1	1	0	0	1	1	1	0	0	0	0.99	0	0.99	0	1	0	0	1
EF0527	0	0	0	0	0	0	1	1	0	0	1	1	1	0	0	0	1	0	0.99	0	1	0	0	1
EF0528	0	0	0	0	0.12	0	0.98	0.98	0	0	0.98	0.98	0.98	0	0	0	0.98	0	0.97	0	0.98	0	0	0.98
EF0529	1	0.29	0	0	0	1	0	0	0	0	1	0.8	1	0	0.83	0.86	0	0	1	0	0	0	0	0
EF0530	0	0	0	1	1	1	1	1	0	0	1	1	0	0	0	0	0	0	1	0	1	0	1	1
EF0531	0	0	0	1	1	1	1	1	0	0	1	1	0	0	0	0	0	0	1	0	1	0	1	1
EF0532	0	0	0	0.99	0.99	0.99	1	0.99	0	0	1	0.99	0	0	0	0	0	0	1	0	0.99	0	0.99	0.99
EF0533	0	0	0	1	1	1	1	1	0	0	1	1	0	0	0	0	0.91	0	1	0	1	0	1	1
EF0534	0	0	0	0.64	0.64	0.64	1	0.64	0	0	1	0.64	0	0	0	0	0.97	0	1	0.8	0.64	0	0.64	0.64
EF0536	0	0.36	0.36	0.7	0.7	0.7	1	0.7	0	0	1	0.7	0.36	0	0.36	0.36	0.68	0	1	0.63	0.7	0.14	0.7	0.7
EF0538	0.44	0.5	0.8	0.52	0.51	0.51	1	0	0	0	1	0.51	0.5	0	0.5	0.5	0	0.52	1	0	0.51	0	0.51	0.51
EF0539	1	1	0	1	1	1	1	1	0	0	1	1	0	0	0	0	0	0.1	1	0	1	0	1	1
EF0540	1	1	0.48	0.99	0.99	0.99	1	1	0.49	0.34	1	0.99	0.34	0.34	0	0.34	0.34	0.49	1	0.34	0.99	0.34	0.98	0.99
EF0541	1	1	0.11	1	0.99	0.99	1	1	0.11	0.11	1	0.99	0.11	0.11	0.11	0.11	0.11	0.11	1	0.11	0.99	0.11	0.99	1
EF0542	1	1	0	1	1	1	1	1	0	0	1	1	0	0	0	0	0	0	1	0	1	0	1	1
EF0543	1	1	0	0.99	0.99	0.99	1	0.99	0	0	1	0.99	0	0	0	0	0	0	1	0	0.99	0	0.99	0.99
EF0544	1	1	0	1	1	1	1	0.99	0	0	1	1	0.68	0	0.68	0.68	0	0.97	1	0	1	0	0.99	1
EF0545	1	1	0	0.99	0.99	0.99	1	0.98	0	0	1	0.99	0	0	0	0	0	0.98	1	0	0.99	0	0.99	0.99
EF0546	0.97	0.97	0	0.97	0.97	0.97	0.99	0.99	0	0	0.99	0.99	0.46	0	0.46	0.46	0	0.99	1	0	0.97	0	0.94	0.97
EF0547	0.98	0.98	0	0.98	0.98	0.98	1	0.99	0	0	0.98	0.98	0	0	0	0	0	0	1	0	0.98	0	0.98	0.98
EF0548	0.96	0.97	0	0.99	0.99	0.99	1	0.99	0	0	0.99	0.99	0	0	0	0	0	0	1	0	0.99	0	0.99	0.99
EF0549	1	0.99	0	1	1	1	1	1	0.96	0	1	1	1	0	1	1	0	0.96	1	0.14	1	0	1	1
EF0550	1	1	0	1	1	1	1	1	0	0	1	0.03	0.03	0	0.03	0.03	0	0	1	0	1	0	1	1
EF0551	1	1	0	1	1	1	1	1	0	0	1	0	0	0	0	0	0	0	1	0	1	0	1	1
EF0552	1	1	0.14	1	1	1	1	1	0	0.14	1	0.14	0.14	0.14	0.14	0.14	0.14	0.14	1	0.14	1	0	1	1
EF0553	1	1	0.24	1	1	1	1	1	0	0.41	1	0.41	0.41	0.41	0.41	0.41	0.41	0.4	1	0.4	1	0	1	1
EF0554	1	1	0.36	0.99	0.99	0.99	1	0.99	0.37	0.37	0.99	0.36	0.36	0.36	0.36	0.36	0.36	0.36	1	0.36	0.99	0.36	0.99	0.99
EF0555	1	1	0.19	1	1	1	1	1	0.19	0.19	1	0.19	0.19	0.19	0.19	0.19	0.19	0.19	1	0.19	1	0.19	1	1
EF0556	1	1	0	1	1	1	1	1	0	0	1	0	0	0	0	0	0	0	1	0	1	0	1	1
EF0557	1	1	0	0.99	0.99	0.99	1	0.99	0	0.6	0.99	0	0	0	0	0	0	0	1	0	0.99	0	0.99	0.99
EF0559	1	1	0	0.06	0.06	0.06	1	0.06	0	0	0.06	0.05	0	0	0	0	0	0	1	0	0.05	0	0.05	0.06
EF0561	0.95	0.98	0	0	0	0	1	0.97	0	0	0.98	0.97	0.98	0	0	0	0.98	0	0.61	0	0.98	0	0	0.98
EF0562	0.84	1	0	0	0	0	1	0	0	0	0	0.95	0	0	0	0	0	0.95	0	0	0	0	0	0
EF0563	1	1	0	0	0	0	1	0	0	0	0	0.97	0	0	0	0	0	0.97	1	0	0	0	0	0
EF0564	1	0.99	0	0	0	0	1	0	0	0	0	0.93	0	0	0	0	0	0.93	1	0	0	0	0	0
EF0566	1	1	0	0	0	0	1	0	0	0	0	0.94	0	0	0	0	0	0.94	0.99	0	0	0	0	0
EF0567	1	1	0	0	0	0	1	0	0	0	0	0	0	0	0	0	0	0	1	0	0	0	0	0
EF0568	1	1	0.08	0.08	0.08	0.08	1	0.08	0.08	0.08	0.08	0.08	0.08	0.08	0.08	0.08	0.08	0.08	1	0.08	0.08	0.08	0.08	0.08
EF0569	1	1	0	0	0	0	1	0	0	0	0	0	0	0	0	0	0	0	1	0	0	0	0	0
EF0570	1	1	0	0	0	0	1	0	0	0	0	0	0	0	0	0	0	0	1	0	0	0	0	0
EF0571	1	1	0.3	0.3	0.3	0.3	1	0.3	0.3	0.29	0.3	0.3	0.29	0.29	0.29	0.29	0.29	0.3	1	0.29	0.29	0.3	0.29	0.29
EF0573	0.12	0.16	0	0	0	0	0.41	0	0	0	0	0	0	0	0	0	0	0	0.16	0	0	0	0	0
EF0574	1	1	0	0	0	0	1	0	0	0	0	0	0	0	0	0	0	0	1	0	0	0	0	0
EF0575	1	1	0.51	0.99	0.99	0.99	1	0.99	0.51	0.51	0.99	0.51	0.99	0.51	0.99	0.99	0.51	0.51	1	0.51	0.99	0.51	0.99	0.99
EF0576	1	1	0.63	0.98	0.98	0.98	1	0.98	0.63	0.63	0.98	0.63	0.98	0.63	0.98	0.98	0.63	0.63	1	0.63	0.98	0.63	0.98	0.98
EF0577	1	1	0.57	0.98	0.98	0.98	1	0.98	0.57	0.57	0.98	0.57	0.98	0.57	0.98	0.98	0.57	0.57	1	0.57	0.98	0.57	0.98	0.98
EF0578	1	0.99	0	1	1	1	1	1	0	0	1	0	1	0	1	1	0	0	1	0	1	0	1	1
EF0579	1	1	0	1	1	1	1	1	0	0	1	0	1	0	1	1	0	0	1	0	1	0	1	1
EF0580	1	1	0	1	1	1	1	1	0	0	1	0	1	0	1	1	0	0	1	0	1	0	1	1
EF0581	1	1	0.04	0.99	0.99	0.99	1	0.99	0.04	0	0.99	0	0.99	0	0.99	0.99	0	0.04	1	0	0.99	0	0.99	0.99
EF0582	1	1	0	0.98	0.98	0.98	1	0.98	0	0	0.98	0	0.98	0	0.98	0.98	0	0	1	0	0.98	0	0.98	0.98
EF0583	1	1	0.04	0.99	0.99	0.99	1	0.99	0.1	0.14	0.99	0.14	0.99	0.14	0.99	0.99	0.1	0.14	1	0.14	0.99	0.1	0.99	0.99
EF0584	1	1	0.21	0.99	0.99	0.99	1	0.99	0.21	0.21	0.99	0.21	0.99	0.21	0.99	0.99	0.21	0.21	1	0.22	0.99	0.21	0.99	0.99
EF0585	1	1	0.72	0.96	0.96	0.96	1	0.96	0.72	0.72	0.96	0.72	0.96	0.72	0.96	0.96	0.72	0.72	1	0.72	0.96	0.72	0.96	0.96
EF0586	1	1	0	0.98	0.98	0.98	1	0.98	0	0	0.98	0.66	0.98	0	0.98	0.98	0	0.66	1	0	0.98	0	0.98	0.98
EF0587	1	1	0	0.97	0.97	0.97	1	0.97	0	0	0.97	0	0.97	0	0.97	0.97	0	0	1	0	0.97	0	0.97	0.97
EF0588	1	0.99	0.49	0.97	0.97	0.97	0.99	0.97	0.49	0.49	0.97	0.49	0.97	0.49	0.97	0.97	0.49	0.49	1	0.49	0.97	0.49	0.97	0.97
EF0589	1	0.99	0.66	0.96	0.96	0.96	1	0.96	0.66	0.65	0.96	0.65	0.96	0.66	0.96	0.96	0.66	0.66	1	0.66	0.96	0.66	0.96	0.96
EF0590	1	1	0	0.98	0.98	0.98	1	0.97	0	0	0.98	0	0.98	0	0.98	0.98	0	0	1	0	0.98	0	0.98	0.98
EF0592	0.54	0.53	0	0	0	0	0.56	0	0.01	0	0	0	0	0	0	0	0	0	0.32	0	0	0	0	0
EF0594	0.95	0.95	0	0	0	0	0.95	0	0	0	0	0	0	0	0	0	0	0	0.95	0	0	0	0	0
EF0595	0.69	0.69	0	0.66	0.69	0.69	0.56	0.64	0.56	0	1	1	0.69	0	0.69	0.69	0.66	0	1	0.46	0.56	0.66	0.69	0.66
EF0598	1	1	0	0	0	0	1	0	0	0	0	0	0.95	0	0	0.95	0	0	1	0	0.04	0	0.04	0
EF0599	1	1	0	0	0	0	1	0	0	0	0	0	0	0	0	0	0	0	1	0	0	0	0	0
EF0600	0.22	1	0	0	0	0	1	0	0.5	0	0	0	0	0	0	0	0	0	1	0	0	0	0	0
EF0601	0	1	0	0	0	0	1	0	0.66	0	0	0	0	0	0	0	0	0	1	0	0	0	0	0
EF0602	0.7	1	0	0	0.7	0.7	1	0.7	0	0	0	0.7	0.7	0	0.37	0.7	0	0	1	0	0.29	0.7	0.66	0
EF0603	0	1	0	0	0	0	1	0	0	0	0	0	0	0	0	0	0	0	1	0	0	0	0	0
EF0604	0.55	1	0.55	0.48	0.48	0.48	1	0.48	0.55	0.55	0.48	0.48	0.55	0.55	0	0.55	0.55	0.53	1	0.55	0.48	0.55	0.48	0.48
EF0605	0	1	0	0	0	0	1	0	0	0	0	0	0	0	0	0	0	0	1	0	0	0	0	0
EF0606	0.65	1	0.65	0.65	0.65	0.65	1	0.65	0.65	0.65	0.65	0.65	0.65	0.65	0.65	0.65	0.65	0.65	1	0.65	0.65	0.65	0.65	0.65
EF0607	0	1	0	0	0	0	1	0	0	0	0	0	0	0	0	0	0	0	1	0	0	0	0	0
EF0608	0	1	0	0	0	0	1	0	0	0	0	0	0	0	0	0	0	0	1	0	0	0	0	0
EF0609	0	1	0	0	0	0	1	0	0	0	0	0	0	0	0	0	0	0	1	0	0	0	0	0
EF0610	0	1	0	0	0	0	1	0	0	0	0	0	0	0	0	0	0	0	1	0	0	0	0	0
EF0611	0	0.55	0	0	0	0	1	0	0	0	0	0	0	0	0	0	0	0	1	0	0	0	0	0
EF0612	0	1	0	0.46	0.46	0.46	1	0.46	0	0	0.46	0	0.46	0	0.46	0.46	0	0	1	0	0.46	0	0.46	0.46
EF0613	0	1	0	0.92	0.92	0.92	1	0.92	0	0	0.92	0	0.92	0	0.95	0.95	0	0	1	0	0.92	0	0.92	0.92
EF0615	0	1	0.94	0	0	0	1	0.97	0	0	0	0.97	0.99	0	0	0	0.97	0	1	0.96	0	0	0.97	0.97
EF0616	0	1	0	0.98	0.98	0.98	1	0.98	0	0	0.98	0	0.98	0	0.98	0.98	0	0	1	0	0.98	0	0.98	0.98
EF0617	0	1	0	1	1	1	1	1	0	0	1	0	1	0	1	1	0	0	1	0	1	0	1	1
EF0618	0	1	0	0.98	0.98	0.98	1	0.98	0	0	1	0	0.98	0	0.98	0.98	0	0	1	0	0.98	0	0.98	0.98
EF0619	0	0.99	0	0.94	0.94	0	1	0.94	0	0	1	0	0.94	0	0.94	0.94	0	0	1	0	0.94	0	0.94	0.94
EF0621	0	0.99	0	0.95	0.95	0	1	0.95	0	0	1	0	0.95	0	0.95	0.95	0	0	1	0	0.95	0	0.95	0.95
EF0622	0.32	1	0	0.97	0.97	0	1	0.97	0	0	1	0	0.97	0	0.97	0.97	0	0	1	0	0.97	0	0.97	0.97
EF0623	0.82	1	0	0.96	0.96	0	1	0.96	0	0	1	0	0.96	0	0.96	0.96	0	0	1	0	0.96	0	0.96	0.96
EF0624	0.74	1	0	0.97	0.97	0	1	0.97	0	0	1	0	0.97	0	0.97	0.97	0	0	1	0	0.97	0	0.97	0.97
EF0625	0.4	1	0	0.87	0.87	0.14	1	0.87	0	0	1	0	0.87	0	0.87	0.87	0	0	1	0	0.87	0	0.87	0.87
EF0626	0.73	1	0	0	0	0	1	0	0	0	1	0	0	0	0	0	0	0	1	0	0	0	0	0
EF0627	0.77	0.99	0	0	0	0	1	0	0	0	1	0	0	0	0	0	0	0	1	0	0	0	0	0
EF0628	0.77	0.99	0	0.32	0.32	0.32	1	0.32	0.15	0.15	1	0.15	0.32	0.15	0.32	0.32	0.15	0.15	1	0.15	0.32	0.15	0.32	0.32
EF0629	1	0.98	0.99	0.99	0.99	0.99	0.99	0.99	0.99	1	1	1	0.99	0.99	0.99	0.99	0.99	0.99	1	1	0.99	0.99	0.99	0.99
EF0630	1	0.99	1	1	1	1	0.99	1	1	0.99	0.99	1	1	0.99	1	1	0.99	0.99	0.99	1	1	1	1	1
EF0631	1	0.99	0.99	0.99	1	0.99	1	0.99	0.99	0.99	0.99	1	0.99	1	0.99	0.99	0.99	0.99	0.99	0.99	0.99	0.99	0.99	0.99
EF0633	1	1	1	1	1	1	1	1	1	1	1	1	1	1	1	1	1	1	1	1	1	1	1	1
EF0634	1	1	1	1	1	1	1	1	1	1	1	1	1	1	1	1	1	1	1	1	1	1	1	1
EF0635	1	1	1	1	1	1	1	1	1	1	1	1	1	1	1	1	1	1	1	1	1	1	1	1
EF0636	1	0.99	0.99	1	0.99	1	0.99	1	0.99	0.99	1	1	0.99	0.99	0.99	0.99	0.99	0.99	0.99	0.99	1	0.99	1	1
EF0637	1	0.99	1	0.99	0.99	0.99	0.99	0.99	0.99	0.98	0.99	1	0.99	0.99	0.99	0.99	0.98	0.99	1	0.99	0.99	0.99	0.99	0.99
EF0638	1	0.99	0.99	0.99	1	0.99	1	0.99	0.99	0.99	1	1	0.99	0.99	0.99	0.99	0.99	0.99	0.99	0.99	0.99	0.99	0.99	0.99
EF0639	1	0.99	1	0.97	0.99	1	0.99	0.94	0.99	0.99	0.9	1	0.99	0.99	0.99	0.99	0.99	0.99	0.89	1	1	0.86	0.87	0.99
EF0640	1	1	1	1	1	1	1	1	1	1	1	1	1	1	1	1	1	1	1	1	1	1	1	1
EF0641	1	0.6	0.99	1	1	1	1	1	1	1	1	1	1	1	1	1	0.99	0.99	1	1	1	1	1	1
EF0642	1	0.99	0.98	0.99	1	0.99	1	0.99	0.99	0.99	0.99	1	0.99	0.99	0.99	0.99	0.99	1	0.99	0.99	0.99	0.99	0.99	0.99
EF0643	1	0.99	0.99	0.99	0.99	0.99	0.99	1	1	0.99	1	1	0.99	1	0.99	0.99	0.99	0.99	1	0.99	0.99	0.99	0.99	0.99
EF0644	1	0.99	0.99	1	0.99	1	1	1	0.99	0.99	1	1	1	0.99	1	1	0.99	0.99	1	1	1	1	0.99	1
EF0645	1	0.99	1	1	1	1	1	1	1	1	1	1	0.99	1	0.99	0.99	1	1	1	1	1	1	1	1
EF0646	1	0.99	0.99	0.99	0.99	0.99	0.99	0.99	0.99	0.98	0.99	1	0.99	0.99	0.99	0.99	0.99	0.98	0.99	0.99	0.99	0.99	0.99	0.99
EF0647	1	0.92	1	0.99	1	0.99	1	0.99	0.99	0.78	1	1	0.99	0.99	0.99	0.99	1	0.99	0.99	1	0.99	1	0.99	0.99
EF0648	1	0.99	1	0.99	0.99	1	0.99	1	0.99	0.99	0.99	1	0.99	1	0.99	0.99	1	1	0.99	1	1	1	1	0.99
EF0650	1	0.99	0.99	0.99	0.99	0.99	0.99	0.99	0.99	0.99	1	1	0.99	0.99	0.99	0.99	0.99	0.99	0.99	1	0.99	0.99	0.99	0.99
EF0651	1	0.99	1	0.99	1	0.99	0.99	0.99	1	0.98	0.99	1	0.99	0.99	0.99	0.99	0.99	0.99	0.99	1	0.99	0.98	0.99	0.99
EF0652	1	0.99	0.99	0.99	0.99	0.99	0.96	1	0.99	0.99	0.99	1	0.98	0.77	0.98	0.98	0.99	0.99	1	0.99	0.99	0.99	0.99	0.99
EF0653	1	1	1	0.99	1	0.99	1	1	1	1	0.99	1	1	1	1	1	1	1	1	1	0.99	1	0.99	0.99
EF0654	1	0.99	0.99	1	0.99	1	0.99	0.99	0.99	0.98	0.99	1	0.99	0.99	0.99	0.99	0.99	0.99	0.99	1	1	0.99	1	1
EF0655	1	0.99	0.99	0.99	0.99	0.99	0.99	0.99	0.99	0.99	0.99	1	0.99	0.99	0.99	0.99	0.99	0.99	0.99	0.99	0.99	1	0.99	0.99
EF0656	1	1	1	1	1	1	1	1	1	0.99	1	1	1	1	1	1	1	1	1	1	1	1	1	1
EF0657	1	0.99	0.99	0.99	0.99	0.99	0.99	0.99	0.99	0.99	0.99	1	0.99	1	0.99	0.99	0.99	0.99	0.99	0.99	0.99	0.99	0.99	0.99
EF0658	1	0.99	0.98	1	0.99	0.98	0.99	1	0.98	0.98	0.98	1	0.98	0.99	0.98	0.98	0.53	0.98	0.98	0.99	0.98	0.99	0.98	1
EF0659	1	1	0.99	0.98	0.99	0.99	0.99	0.99	0.98	0.99	0.99	1	0.99	0.99	0.99	0.99	1	0.99	0.99	0.99	0.99	0.99	0.99	0.98
EF0660	1	0.99	0.99	0.99	0.99	0.99	0.99	0.99	0.99	0.99	0.99	1	0.99	0.99	0.99	0.99	0.99	0.99	0.99	0.99	0.99	0.99	0.99	0.99
EF0661	1	0.99	0.99	0.99	0.99	0.99	0.99	0.99	0.99	0.99	0.99	1	1	0.99	1	1	0.99	0.99	0.99	0.99	0.99	1	0.99	0.99
EF0662	1	0.99	0.99	0.99	0.99	0.99	0.99	0.99	0.99	1	0.99	1	0.99	0.99	0.99	0.99	0.99	1	0.99	0.99	0.99	0.99	0.99	0.99
EF0663	1	1	1	1	1	1	1	0.99	0.99	1	1	1	1	1	1	1	1	1	0.99	1	0.99	1	0.99	1
EF0664	1	0.99	1	1	1	0.99	1	1	1	0.99	1	1	1	1	1	1	1	1	1	1	0.99	1	0.99	1
EF0665	1	0.99	1	1	1	1	1	1	1	1	0.99	1	0.99	1	0.99	0.99	1	1	1	1	1	1	1	1
EF0666	1	0.98	0.99	0.99	0.99	0.98	0.99	0.99	0.99	0.99	0.99	1	0.99	0.99	0.99	0.99	0.99	0.99	1	0.99	0.98	0.99	0.98	0.99
EF0667	1	0.99	0.98	1	0.99	0.99	0.99	1	0.98	0.99	0.98	1	0.98	1	0.98	0.98	0.98	0.98	0.98	0.99	0.99	0.99	0.99	1
EF0668	1	0.99	0.99	0.99	0.99	0.98	0.99	0.98	0.99	0.99	0.99	1	0.99	0.99	0.99	0.99	0.99	0.99	0.99	0.99	0.98	0.98	0.98	0.99
EF0669	1	0.99	0.99	0.99	0.99	0.99	0.99	0.99	0.99	0.99	0.99	1	1	0.99	1	1	0.99	0.99	1	1	0.99	0.99	0.99	0.99
EF0670	1	0.99	0.98	0.99	0.99	0.99	0.99	0.99	0.99	0.99	1	1	0.99	0.99	0.99	0.99	0.99	0.99	0.99	0.99	0.99	0.99	0.99	0.99
EF0671	1	0.99	0.99	0.99	0.99	0.99	0.99	0.99	1	0.96	0.99	1	0.99	0.99	0.99	0.99	0.99	1	0.99	1	0.99	0.99	0.99	0.99
EF0672	1	1	1	1	1	0.99	1	1	0.99	0	0.99	1	1	1	1	1	1	1	0.99	1	0.99	0.99	0.99	1
EF0673	1	0.99	0.99	0.96	0.95	0.99	0.96	0.96	0.95	1	1	1	0.99	0.96	0.99	0.99	0.99	1	0.43	0.99	0.99	0.99	0.99	0.96
EF0674	1	0.99	0.99	0.99	0.99	0.99	0.99	0.99	0.99	0.99	0.99	1	0.99	0.99	0.99	0.99	0.99	1	0.99	0.99	0.99	0.99	0.99	0.99
EF0675	1	0.99	0.99	1	0.99	0.99	0.99	0.99	0.99	0.99	0.99	1	0.99	0.99	0.99	0.99	0.99	1	0.99	0.99	0.99	0.99	0.99	1
EF0676	1	0.99	0.99	1	1	0.99	1	1	0.99	0.98	0.99	1	1	1	1	1	1	1	0.99	0.99	0.99	1	0.99	1
EF0677	1	0.98	0.99	0.99	0.99	0.99	0.99	0.99	0.99	0.99	0.99	1	0.99	0.99	0.99	0.99	0.99	1	0.99	0.99	0.99	0.99	0.99	0.99
EF0678	1	0.54	0.99	0.99	0.99	0.99	0.99	0.99	0.99	0.53	0.98	1	0.99	0.99	0.99	0.99	0.99	1	1	0.99	0.99	0.98	0.99	0.99
EF0679	1	0.98	0.98	0.99	0.98	0.98	0.99	0.99	0.99	0.99	0.99	1	0.98	0.98	0.98	0.98	0.99	0.99	0.99	0.98	0.98	0.99	0.98	0.99
EF0680	1	0.99	0.99	0.99	0.98	0.98	0.99	0.99	0.99	0.99	0.99	1	0.98	0.99	0.98	0.98	0.98	0.98	0.98	0.98	0.98	0.98	0.98	0.99
EF0681	1	1	0.99	1	1	0.99	1	1	0.99	0.99	1	1	1	1	1	1	1	1	1	1	0.99	0.99	0.99	1
EF0682	1	0.99	0.99	1	0.99	0.99	0.99	1	0.99	0.99	0.99	1	0.99	0.99	0.99	0.99	0.99	0.99	0.99	0.99	0.99	0.99	0.99	1
EF0683	1	0.98	0.99	0.99	0.99	0.99	0.99	0.99	0.98	0.98	0.99	1	0.99	0.99	0.99	0.99	0.99	0.99	0.99	0.99	0.99	0.99	0.99	0.99
EF0684	1	0.99	0.99	0.99	0.99	0.99	0.99	0.99	0.99	0.94	0.99	1	0.99	0.99	0.99	0.99	0.99	0.99	0.99	1	0.99	0.99	0.99	0.99
EF0685	1	0.93	1	1	1	1	1	1	0.94	0.92	1	1	0.94	1	0.94	0.94	1	0.94	1	1	1	1	1	1
EF0686	1	0.99	1	1	0.99	0.99	0.99	0.99	0.99	0.99	1	1	0.97	1	0.97	0.97	0.99	0.98	0.99	1	1	1	1	1
EF0687	1	0.99	1	1	1	1	1	1	1	0.99	1	1	0.99	1	0.99	0.99	1	0.99	1	1	1	1	1	1
EF0688	1	0.99	1	1	0.99	0.99	1	1	1	0.99	0.99	1	0.99	1	0.99	0.99	1	0.99	1	0.99	1	1	1	1
EF0689	1	0.98	0.99	0.99	1	1	0.99	1	0.99	0.99	0.99	1	0.99	1	0.99	0.99	0.99	0.99	1	0.99	1	1	1	0.99
EF0690	1	0.99	0.99	0.99	1	1	0.99	0.99	0.99	0.99	0.99	1	0.99	0.99	0.99	0.99	1	0.99	0.99	0.99	1	1	1	0.99
EF0691	1	0.99	0.99	0.99	0.99	0.99	0.99	0.99	0.99	0.99	0.99	1	0.99	0.99	0.99	0.99	0.99	0.99	0.99	0.99	0.99	0.99	0.99	0.99
EF0692	1	0.99	0.99	0.99	0.99	0.99	0.99	0.99	0.99	0.99	0.99	1	0.99	0.99	0.99	0.99	0.99	0.99	0.99	0.99	0.66	0.99	0.99	0.99
EF0693	1	0.99	0.98	0.99	0.99	0.99	0.99	0.98	0.99	0.99	0.99	1	0.99	0.99	0.99	0.99	0.99	0.99	0.99	0.98	0.99	0.99	0.99	0.99
EF0694	1	0.99	0.99	0.99	0.99	0.99	0.99	0.99	0.99	0.99	0.99	1	0.99	0.99	0.99	0.99	0.99	0.99	0.99	0.99	0.98	0.99	0.98	0.99
EF0695	1	0.99	0.99	0.99	0.99	0.99	0.99	0.99	0.99	0.99	0.99	1	0.99	0.99	0.99	0.99	0.99	0.99	0.99	0.99	0.99	0.99	0.99	0.99
EF0696	1	0.99	0.99	0.99	0.99	0.99	0.99	0.99	0.99	0.99	0.99	1	0.99	0.99	0.99	0.99	0.99	0.99	0.99	0.99	0.99	0.99	0.99	0.99
EF0697	1	1	1	1	1	1	1	1	1	1	1	1	1	1	1	1	1	1	1	1	1	1	1	1
EF0698	1	0.98	0.99	0.99	0.99	0.99	0.99	0.99	0.99	0.99	1	1	1	0.99	1	1	1	0.99	0.99	0.99	0.99	0.99	0.99	0.99
EF0699	1	0.99	0.99	0.99	1	1	0.99	1	0.99	0.99	0.99	1	0.99	1	0.99	0.99	0.99	0.99	0.99	0.99	0.99	0.99	0.99	0.99
EF0700	0.88	0.99	0.99	1	1	1	0.99	0.99	0.99	1	0.99	1	1	1	1	1	0.99	1	0.99	1	1	0.99	1	1
EF0701	1	0.99	0.99	0.99	0.99	0.99	0.99	0.99	0.99	0.99	0.99	1	0.99	0.99	0.99	0.99	0.99	0.99	0.99	0.99	0.99	0.99	0.99	0.99
EF0702	1	1	1	1	0.99	0.99	0.99	0.99	0.99	0.99	0.99	0.54	0.99	0.99	0.99	0.99	0.99	0.99	0.99	0.99	0.99	0.99	0.99	1
EF0703	1	0.98	0.99	1	1	1	1	0.99	0.99	0.99	1	1	0.99	0.99	0.99	0.99	1	1	0.99	1	1	1	1	1
EF0704	1	0.98	0.99	0.99	0.99	0.99	0.99	0.99	0.98	0.99	0.99	1	0.98	0.99	0.98	0.98	0.99	0.98	0.99	0.99	0.99	0.99	0.99	0.99
EF0705	1	0.99	1	1	1	1	1	0.99	1	1	0.99	0.51	0.99	1	0.99	0.99	1	1	1	1	1	1	1	1
EF0706	1	0.99	0.99	1	1	1	1	1	1	1	1	1	1	1	1	1	1	0.99	1	1	1	1	1	1
EF0707	1	0.99	0.99	0.99	0.99	0.99	0.99	0.99	0.99	0.99	0.98	0.99	0.99	0.99	0.99	0.99	0.99	0.99	0.99	0.99	0.99	0.99	0.99	0.99
EF0708	1	0.99	0.99	0.99	0.99	0.99	1	0.99	0.99	0.99	0.99	1	1	1	1	1	0.99	1	0.99	0.99	0.99	0.99	0.99	0.99
EF0709	1	1	1	1	1	1	1	1	1	1	1	1	1	1	1	1	1	1	1	1	1	1	1	1
EF0710	1	0.99	1	1	1	1	1	1	1	1	0.99	1	1	1	1	1	1	0.99	1	1	1	1	1	1
EF0711	1	0.98	0.98	0.99	0.98	0.98	0.99	0.99	0.99	0.98	0.99	1	0.98	0.99	0.98	0.98	0.98	0.99	0.98	1	0.98	0.98	0.98	0.99
EF0713	1	0.99	0.99	0.99	0.99	0.99	0.99	0.99	0.99	0.99	1	1	0.99	0.99	0.99	0.99	0.99	0.99	0.99	1	0.99	0.99	0.99	0.99
EF0714	1	0.98	0.99	0.99	0.99	0.99	0.99	0.99	0.99	0.98	0.99	1	0.99	0.98	0.99	0.99	0.99	0.98	1	1	0.99	0.99	0.99	0.99
EF0715	1	1	1	1	1	1	1	1	1	1	1	1	1	0.99	1	1	1	1	1	1	1	1	1	1
EF0716	1	0.98	0.98	0.99	1	0.99	0.99	0.99	0.98	0.98	0.99	0.99	1	0.99	1	1	1	0.98	1	0.93	0.99	0.97	0.99	0.99
EF0717	1	0.98	1	0.99	1	0.95	0.99	0.99	0.99	0.99	0.99	0.99	0.99	0.99	0.99	0.99	0.99	1	1	0.9	0.99	0.99	0.99	0.99
EF0718	1	0.99	1	1	1	1	0.99	0.99	0.99	1	0.99	0.99	1	1	1	1	1	1	1	1	0.99	0.99	0.99	1
EF0719	1	0.99	1	0.99	1	1	0.99	1	0.99	0.99	1	1	0.99	1	0.99	0.99	1	1	0.99	1	0.99	0.99	0.99	0.99
EF0720	1	0.99	0.99	0.99	0.99	0.99	0.99	0.99	0.99	0.99	0.99	0.99	0.99	0.99	0.99	0.99	0.99	1	0.99	1	0.99	0.99	0.99	0.99
EF0721	0.5	0.99	1	0.99	0.99	0.99	0.99	0.99	0.99	0.99	0.99	0.99	0.99	0.99	0.99	0.99	0.99	1	0.99	1	0.99	0.99	0.99	0.99
EF0722	1	0.99	1	0.99	0.99	0.99	0.99	0.99	0.99	0.99	0.99	0.99	0.99	0.99	0.99	0.99	0.99	1	1	1	0.99	0.99	0.99	0.99
EF0723	1	0.97	0.99	0.97	0.97	0.97	0.97	0.97	0.97	0.97	0.97	0.97	0.97	0.97	0.97	0.97	0.97	1	0.97	1	0.97	0.95	0.97	0.97
EF0724	1	1	1	1	1	1	1	1	1	1	1	1	1	0.99	1	1	1	1	1	1	1	1	1	1
EF0725	1	0.96	0.97	0.96	0.96	0.96	0.96	0.96	0.96	0.96	0.96	0.96	0.97	0.99	0.97	0.97	0.98	1	0.96	1	0.96	0.97	0.96	0.96
EF0726	1	0.98	0.99	0.99	0.99	0.99	0.99	0.99	0.98	0.99	0.98	0.99	0.99	0.99	0.99	0.99	0.99	1	0.99	1	0.99	0.99	0.99	0.99
EF0727	1	0.99	0.99	0.99	0.99	0.99	0.99	0.99	0.99	0.99	0.99	0.99	0.98	1	0.98	0.98	0.99	1	0.99	1	0.99	0.99	0.99	0.99
EF0728	1	0.99	0.99	0.99	1	1	0.99	0.99	0.99	0.99	0.99	0.99	0.99	0.99	0.99	0.99	0.99	1	0.99	1	1	0.99	1	0.99
EF0730	1	1	1	1	1	1	1	0.92	0.99	1	1	1	1	1	1	1	1	1	1	1	1	1	1	1
EF0731	1	0.99	1	1	1	1	1	1	0.99	0.99	1	1	1	1	1	1	1	1	1	1	1	1	1	1
EF0732	1	1	1	1	1	1	1	1	1	0.99	1	1	1	1	1	1	1	1	1	1	1	1	1	1
EF0733	1	0.99	0.99	1	1	1	1	1	0.99	1	1	1	1	1	1	1	1	1	1	1	1	1	1	1
EF0734	1	0.99	0.99	1	1	1	0.99	1	0.99	0.99	1	1	0.99	1	0.99	0.99	0.99	1	0.99	0.99	0.99	0.99	0.99	1
EF0735	1	0.99	0.99	1	1	1	0.99	1	0.99	0.99	1	1	1	1	1	1	0.99	1	1	1	1	1	1	1
EF0737	1	0.98	0.99	0.99	0.99	0.99	0.99	0.99	0.98	0.98	0.99	0.99	0.99	0.99	0.99	0.99	0.99	1	0.99	0.99	0.99	0.99	0.99	0.99
EF0738	1	0.95	0.96	0.95	0.95	0.95	0.97	1	0.95	0.97	0.95	1	0.94	0.95	0.94	0.94	0.94	0.95	0.97	0.95	0.95	0.98	0.95	0.95
EF0739	1	0.99	0.99	0.99	0.99	0.99	0.99	1	0.99	0.99	0.99	1	0.99	0.99	0.99	0.99	0.99	0.99	0.99	0.99	0.98	1	0.98	0.99
EF0740	1	1	1	1	1	1	1	1	1	0.99	1	1	1	1	1	1	1	1	1	1	1	1	1	1
EF0741	1	0.98	0.98	0.99	0.99	0.99	0.99	0.99	0.98	0.98	0.99	0.99	0.98	0.99	0.98	0.98	0.99	0.99	0.98	0.99	0.98	0.98	0.98	0.99
EF0742	1	1	1	1	1	1	1	1	0.99	0.99	1	1	0.99	0.99	0.99	0.99	0.99	1	1	1	1	1	1	1
EF0743	1	0.98	0.98	0.99	0.98	0.98	0.99	0.99	0.99	0.97	0.99	0.99	0.98	1	0.98	0.98	0.99	0.99	0.99	0.99	0.99	0.99	0.99	0.99
EF0744	1	0.99	0.99	0.99	0.99	0.99	0.99	0.99	0.99	0.99	0.99	0.99	1	0.99	1	1	0.99	1	1	0.99	1	1	1	0.99
EF0745	1	0.98	0.99	0.98	0.98	0.98	0.98	0.98	1	0.99	0.96	0.98	0.99	0.99	1	1	0.81	0.98	1	0.98	1	0.96	1	0.98
EF0746	1	0.97	0.98	0.99	0.99	0.99	0.99	0.99	0.99	0.99	0.99	0.99	0.99	0.99	0.99	0.99	0.99	0.99	0.98	0.99	0.98	0.99	0.98	0.99
EF0747	1	0.99	0.99	1	1	1	1	0.99	0.99	0.99	1	1	0.99	0.99	0.99	0.99	0.99	0.99	0.99	0.99	0.99	1	0.99	1
EF0748	1	0.99	0.99	0.99	0.92	0.99	0.99	0.99	0.98	0.98	0.99	0.99	0.99	0.99	0.99	0.99	0.99	1	0.99	0.99	0.99	0.99	0.94	0.99
EF0750	1	0.98	0.99	0.99	0.99	0.99	0.98	0.98	1	0.98	0.99	0.98	0.99	0.99	0.99	0.99	0.99	0.99	0.99	0.99	0.99	0.99	0.99	0.99
EF0751	1	0.99	0.99	0.99	0.99	0.99	0.99	0.99	0.98	0.99	0.99	0.99	0.99	0.99	0.99	0.99	0.99	1	0.99	0.99	0.99	0.98	0.99	0.99
EF0752	1	0.98	0.99	0.99	0.99	0.99	0.99	0.99	0.99	0.99	0.99	0.99	0.99	0.98	0.99	0.99	0.99	1	0.98	0.99	0.99	0.99	0.99	0.99
EF0753	1	0.99	0.99	0.99	0.99	0.99	0.99	0.99	0.99	0.99	0.99	0.99	0.99	0.99	0.99	0.99	0.99	0.99	0.99	0.99	0.99	0.99	0.99	0.99
EF0754	1	0.99	0.99	1	0.99	1	1	1	0.99	1	1	1	0.99	1	0.99	0.99	0.99	0.99	0.99	1	0.99	1	0.99	1
EF0755	1	0.99	0.99	1	0.99	0.99	1	1	0.99	0.99	1	1	0.99	0.99	0.99	0.99	1	1	0.99	1	0.99	1	0.99	1
EF0756	1	0.99	1	1	1	1	1	1	1	0.98	1	1	0.99	1	0.99	0.99	0.99	1	1	1	1	1	1	1
EF0757	1	0.99	1	1	1	1	0.99	1	0.99	0.99	0.99	1	1	1	1	1	1	1	1	1	0.99	0.99	0.99	1
EF0758	1	0.99	0.99	0.99	0.99	0.99	0.99	0.99	0.99	0.99	0.98	0.99	0.99	0.99	0.99	0.99	0.99	1	0.99	0.99	0.99	0.98	0.99	0.99
EF0759	1	0.99	0.99	0.99	0.99	0.99	0.99	0.99	0.98	0.99	0.98	0.99	0.99	0.99	0.99	0.99	0.99	1	0.99	0.99	0.99	0.99	0.99	0.99
EF0760	1	0.99	1	1	1	0.99	1	1	1	0.99	0.99	1	1	1	1	1	1	1	1	1	0.99	1	0.99	1
EF0761	1	0.99	1	0.99	1	1	0.99	0.99	1	0.99	0.99	0.78	1	1	1	1	1	1	0.99	1	1	0.99	1	0.99
EF0762	1	0.99	0.99	0.99	0.99	0.99	0.99	0.99	0.65	0.99	0.99	0.99	0.99	0.99	0.99	0.99	0.99	1	1	0.99	1	0.99	1	0.99
EF0763	1	0.99	0.99	0.99	0.99	0.99	0.99	0.99	0.99	0.99	0.99	0.99	0.99	0.99	0.99	0.99	0.99	1	0.99	0.99	0.99	0.99	0.99	0.99
EF0764	1	0.98	0.99	0.98	0.98	0.98	0.99	0.98	0.98	0.98	0.98	0.98	0.98	0.98	0.98	0.98	0.99	0.99	0.98	0.99	0.98	0.99	0.98	0.98
EF0765	1	1	1	1	0.99	0.99	1	0.99	0.99	0.99	1	0.99	0.99	1	0.99	0.99	1	1	1	0.99	1	0.98	0.93	1
EF0766	1	0.99	0.99	0.99	0.99	0.99	0.99	0.99	0.99	1	0.99	0.99	0.99	0.99	0.99	0.99	0.99	1	1	0.99	0.99	0.99	0.99	0.99
EF0767	1	1	0.99	0.98	0.99	0.99	1	0.99	0.99	0.98	0.98	0.99	0.98	0.99	0.98	0.98	0.98	1	0.98	0.99	0.98	0.99	0.98	0.98
EF0768	1	0.99	0.99	1	0.99	0.99	1	0.99	0.99	0.99	0.99	0.99	0.99	1	0.99	0.99	0.99	1	0.99	1	1	1	0.99	1
EF0769	1	0.98	1	1	0.99	0.99	0.99	1	1	0.99	0.99	1	0.99	1	0.99	0.99	0.99	1	0.99	0.99	0.99	1	0.99	1
EF0770	0.92	0.96	0.98	0.87	0.86	0.99	0.99	1	0.99	0.98	0.99	1	0.89	0.99	0.99	0.99	0.99	1	0.99	0.99	0.98	0.99	0.86	0.99
EF0771	0.92	0.99	0.99	1	0.99	0.99	0.99	0.99	0.91	0.99	0.99	0.88	0.99	0.99	0.99	0.99	0.99	1	0.99	0.99	0.99	0.99	0.99	1
EF0773	1	0.99	0.99	0.99	1	1	1	0.99	0.99	1	0.99	0.99	0.99	1	0.99	0.99	0.99	1	0.99	0.99	1	0.99	1	0.99
EF0774	1	0.99	1	1	0.99	0.99	1	1	0.99	0.99	1	1	1	0.99	1	1	0.99	1	1	1	1	1	1	1
EF0775	0.52	0.62	0.87	0.96	0.57	0.72	0.89	0.87	0.94	0.69	0.48	0.87	0.72	0.86	0.45	0.52	0.56	1	0.54	0.87	0.94	0.57	0.71	0.96
EF0776	1	0.99	1	1	1	0.99	1	1	1	1	0.99	1	0.99	0.99	0.99	0.99	0.99	1	1	1	1	0.99	1	1
EF0778	1	0.97	1	0.99	1	1	1	1	0.98	0.98	0.99	1	0.99	0.99	0.99	0.99	0.99	1	0.99	0.99	0.99	0.99	0.99	0.99
EF0779	1	0.99	0.99	0.99	0.99	0.99	1	0.99	0.99	0.99	0.99	0.99	0.99	0.99	0.99	0.99	0.8	1	0.99	0.99	0.99	0.99	0.99	0.99
EF0780	1	0.98	0.98	0.99	0.99	0.99	1	0.99	0.99	0.99	0.99	0.99	0.99	0.99	0.99	0.99	0.98	1	0.99	0.98	0.98	0.99	0.98	0.99
EF0781	1	1	1	1	1	1	1	1	1	1	1	1	1	1	1	1	1	1	1	1	1	1	1	1
EF0782	0.85	0.99	0.99	0.99	0.99	0.99	0.99	0.99	0.99	0.99	0.99	0.99	0.99	0.99	0.99	0.99	0.99	1	0.99	0.99	0.99	0.99	0.99	0.99
EF0783	1	0.99	0.99	0.99	0.99	0.99	0.99	0.99	0.99	0.99	1	0.99	0.99	0.99	0.99	0.99	0.99	1	0.99	1	0.99	1	0.99	0.99
EF0784	1	0.99	1	1	0.97	0.99	0.99	0.99	0.99	0.99	0.99	0.98	0.99	0.99	0.99	0.99	1	1	1	0.99	0.99	1	0.99	1
EF0785	1	0.99	0.99	0.99	1	1	1	1	0.99	0.99	1	1	0.99	1	0.99	0.99	1	1	0.99	1	1	1	1	0.99
EF0786	1	0.99	0.99	0.99	0.99	0.99	1	0.99	0.99	0.99	0.99	0.99	0.99	0.99	0.99	0.99	0.99	1	0.99	1	0.99	1	0.99	0.99
EF0787	1	0.98	0.98	0.98	1	0.99	1	0.98	1	0.99	1	0.98	0.98	0.99	0.98	0.98	0.99	1	1	0.99	0.99	1	0.99	0.98
EF0789	1	0.99	0.99	0.99	1	1	1	0.99	0.99	0.99	0.99	0.99	0.99	0.99	0.99	0.99	1	0.99	1	0.99	0.99	1	0.99	0.99
EF0790	1	0.99	0.99	0.99	0.99	0.99	0.99	0.99	0.99	0.99	0.99	0.99	0.99	0.99	0.99	0.99	0.99	0.99	0.99	0.99	0.99	0.99	0.99	0.99
EF0791	1	0.99	0.99	0.99	0.99	0.99	0.99	0.99	0.99	1	1	0.99	1	0.99	1	1	0.99	1	1	1	0.99	0.99	0.99	0.99
EF0792	1	0.99	0.99	1	1	1	0.99	0.99	1	1	0.99	0.99	0.99	1	0.99	0.99	0.99	0.99	1	1	0.99	0.99	0.99	1
EF0793	1	0.99	0.99	1	0.99	0.99	0.99	0.99	0.99	0.99	0.99	0.99	0.99	1	0.99	0.99	0.99	0.99	0.99	0.99	0.99	1	0.99	1
EF0794	1	1	0.99	0.99	0.99	0.99	0.99	0.99	0.99	0.99	1	0.99	1	0.99	1	1	1	1	1	0.99	0.99	1	0.99	0.99
EF0795	1	0.99	0.99	0.99	0.99	0.99	0.99	0.99	0.99	0.99	0.99	0.99	0.99	0.99	0.99	0.99	0.99	0.99	0.99	0.99	0.99	0.99	0.99	0.99
EF0796	1	0.99	1	1	1	1	1	1	1	0.99	1	1	0.99	1	0.99	0.99	1	1	1	1	1	1	1	1
EF0797	1	0.98	0.99	0.99	0.99	0.99	0.99	0.99	0.99	0.98	0.99	0.99	0.98	0.99	0.98	0.98	0.99	0.99	0.99	0.99	0.99	0.99	0.99	0.99
EF0798	1	0.99	0.99	0.99	0.99	0.99	1	1	0.99	0.99	1	1	0.99	0.99	0.99	0.99	0.99	0.99	0.99	1	1	0.99	1	0.99
EF0799	0.48	0.49	0.99	0.99	0.58	0.59	0.99	0.99	0.99	0.98	0.49	0.99	0.99	0.99	0.49	0.49	0.99	0.99	0.48	0.99	0.99	0.99	0.99	0.99
EF0801	1	0.86	0.99	1	0.99	0.99	0.99	1	0.99	0.99	0.99	1	0.99	1	0.99	0.99	0.99	1	0.99	0.99	0.99	0.99	0.99	1
EF0802	1	0.99	1	0.99	0.99	0.99	0.99	0.99	0.99	0	0.99	0.99	0.99	0.99	0.99	0.99	0.99	0.99	0.99	0.99	0.99	0.99	0.99	0.99
EF0803	1	0.99	0.99	1	1	1	1	1	0.99	0.99	0.99	1	0.99	0.99	0.99	0.99	1	0.99	0.99	0.99	1	0.99	1	1
EF0804	1	0.98	0.99	1	1	1	1	0.99	0.99	0.96	0.99	0.99	0.97	0.99	0.97	0.97	0.99	1	0.99	0.99	0.99	0.99	0.99	1
EF0805	1	0.99	0.99	0.99	1	1	1	1	1	0.99	0.99	1	1	1	1	1	1	1	0.99	1	1	1	1	0.99
EF0806	1	1	0.99	0.99	1	1	0.99	1	0.99	0.99	0.99	1	0.99	0.99	0.99	0.99	1	1	1	1	1	0.99	1	0.99
EF0807	1	0.98	0.99	0.99	0.99	0.99	0.99	0.99	0.99	0.98	0.99	0.99	0.98	0.99	0.98	0.98	0.99	0.99	0.99	0.99	0.99	0.99	0.99	0.99
EF0808	1	0.99	0.99	0.99	0.99	0.99	0.99	0.99	0.99	0.99	1	0.99	0.99	0.99	0.99	0.99	0.99	0.99	0.99	0.99	0.99	0.99	0.99	0.99
EF0809	1	0.99	1	0.99	0.98	0.98	0.99	0.98	0.99	0.99	1	0.98	0.99	0.99	0.99	0.99	0.99	0.99	0.98	1	1	0.99	1	0.99
EF0810	1	0.99	0.99	0.99	0.42	0.42	0.42	0.99	0.42	0.98	0.42	0.99	0.99	0.99	0.99	0.99	0.99	0.99	0.99	0.99	0.42	0.42	0.42	0.99
EF0811	1	0.98	0.99	0.99	0.35	0.35	0.35	0.99	0.35	0.99	0.35	0.99	0.99	0.99	0.99	0.99	0.99	0.99	0.99	0.99	0.35	0.35	0.36	0.99
EF0812	1	0.99	1	0.99	0.24	0.24	0.24	1	0.32	0.99	0.24	1	1	1	1	1	1	0.99	0.99	1	0.24	0.24	0.36	0.99
EF0813	1	0.99	0.99	0.99	0.72	0.72	0.58	0.99	0.58	0.99	0.72	0.99	0.99	0.99	0.99	0.99	0.99	0.99	0.99	1	0.72	0.58	0.72	0.99
EF0814	1	1	1	1	0.33	0	0	1	0	0.99	0	1	1	1	1	1	1	1	1	1	0	0	0	1
EF0815	1	1	0.99	0.99	0.27	0.27	0.26	1	0.26	0.99	0.27	1	1	0.99	1	1	1	0.99	1	1	0.26	0.26	0.26	0.66
EF0816	1	0.99	0.99	0.99	0.49	0.14	0.14	0.99	0	0.99	0.42	0.99	0.99	0.99	0.99	0.99	1	1	1	1	0.14	0	0.14	0.99
EF0817	1	0.99	1	0.99	0.53	0.53	0.53	0.99	0.53	1	0.53	0.99	0.99	0.99	0.99	0.99	0.99	1	1	1	0.53	0.53	0.53	0.99
EF0818	0.86	0.99	0.99	1	0.05	0.05	0.05	0.99	0.05	0.99	0.05	0.99	0.99	0.99	0.99	0.99	0.99	1	0.99	1	0	0.05	0	1
EF0819	1	0.99	1	1	0.99	0.99	0.99	1	1	1	0.99	1	1	1	1	1	1	1	0.99	1	1	0.99	1	1
EF0820	1	1	0.99	0.99	1	1	1	1	1	1	1	1	1	1	1	1	0.99	1	1	1	0.99	0.99	0.99	0.99
EF0821	1	0.99	0.99	0.99	0.99	0.99	1	0.99	0.99	0.99	0.98	0.91	0.98	1	0.98	0.98	1	0.99	0.99	1	0.99	0.99	0.99	0.99
EF0822	1	0.99	0.99	0.99	0.99	0.99	0.99	0.99	0.99	0.99	0.99	0.99	1	0.99	1	1	0.99	0.99	0.99	0.99	0.99	0.99	0.99	0.99
EF0823	0.82	0.55	0.85	0.85	0.86	0.86	0.84	0.87	0.84	0.84	0.86	0.85	0.86	0.87	0.84	0.8	0.85	1	0.86	0.85	0.86	0.85	0.86	0.86
EF0824	1	0.99	0.99	0.98	0.99	0.99	0.98	0.99	0.98	0.98	0.98	0.99	0.99	0.98	0.99	0.99	0.98	1	0.98	0.98	0.98	0.98	0.98	0.98
EF0825	1	1	0.99	1	1	1	1	1	1	1	1	1	0.99	1	0.99	0.99	1	1	1	0.99	1	1	1	1
EF0826	1	1	1	1	1	1	1	1	1	1	0.99	1	0.99	1	0.99	0.99	1	1	1	1	0.99	0.99	0.99	1
EF0827	1	0.98	0.99	0.98	0.99	0.99	0.98	0.98	0.98	0.99	0.98	0.98	0.99	0.98	0.99	0.99	0.99	0.99	0.98	0.99	0.99	0.99	0.99	0.98
EF0828	1	0.99	0.99	1	0.99	0.99	1	1	1	1	1	1	0.99	1	0.99	0.99	0.99	1	0.99	1	0.99	1	0.99	1
EF0829	1	0.98	0.99	0.99	0.99	0.99	0.99	0.99	0.99	0.99	0.99	0.99	0.99	0.99	0.99	0.99	0.99	0.99	0.99	0.99	0.99	0.99	0.99	0.99
EF0830	0.79	0.99	0.99	0.99	0.99	0.99	0.99	0.99	0.99	0.99	0.99	0.99	0.99	0.99	0.99	0.99	0.99	0.99	0.99	1	0.99	0.99	0.99	0.99
EF0831	1	1	1	1	1	1	0.99	1	1	0.99	1	1	1	1	1	1	1	1	1	1	1	1	1	1
EF0832	1	0.99	0.99	0.99	0.99	0.99	0.99	0.99	0.99	0.99	0.99	0.99	0.99	0.99	0.99	0.99	0.99	0.99	1	0.99	0.99	0.99	0.99	0.99
EF0833	1	0.99	0.99	0.98	0.99	0.99	0.99	0.99	0.98	0.99	0.99	0.99	0.99	0.99	0.99	0.99	0.98	0.98	0.99	0.98	0.98	0.99	0.98	0.98
EF0834	1	1	1	1	0.99	1	1	1	1	0.99	1	1	1	1	1	1	0.99	1	1	1	0.99	1	0.99	1
EF0835	1	0.99	1	1	1	1	1	1	1	0.98	1	1	0.99	1	0.99	0.99	1	1	1	1	0.99	0.98	0.99	1
EF0836	1	0.99	0.99	0.99	0.99	0.99	0.99	0.99	0.96	0.99	0.99	0.99	1	0.99	1	1	1	1	0.99	1	1	0.99	1	0.99
EF0837	0.99	0.99	0.99	1	1	1	0.99	1	0.99	0.99	1	1	0.99	0.99	0.99	0.99	1	1	0.99	1	1	0.99	1	1
EF0838	0.99	0.97	0.98	0.77	0.98	0.97	0.98	0.87	0.65	0.98	0.98	0.49	0.57	0.99	0.87	0.86	0.37	0.99	0.16	0.63	0.98	0.53	0.78	0.43
EF0839	0.98	0.98	0.99	0.86	0.99	0.9	0.99	0.1	0.75	0.54	0.99	0.35	0.57	0.99	0.8	0.6	0.54	0.62	0.71	0.99	0.42	0.75	0.56	0.45
EF0840	1	0.99	1	0.99	0.99	0.99	0.99	0.99	0.99	0.99	1	0.99	0.99	0.99	0.99	0.99	0.99	1	0.99	1	1	1	1	0.99
EF0841	1	0.99	0.99	0.99	0.99	0.99	0.99	0.99	0.99	0.99	0.99	0.99	0.99	0.99	0.99	0.99	0.99	1	0.99	0.99	0.99	0.99	0.99	0.99
EF0842	1	0.99	0.99	1	0.99	0.99	0.99	0.98	0.98	0.99	0.99	0.98	0.99	1	0.99	0.99	1	1	0.99	0.99	0.98	1	0.98	1
EF0843	1	0.99	0.99	0.99	0.99	0.99	0.99	0.99	0.99	0.99	0.99	0.99	0.99	0.99	0.99	0.99	0.99	1	1	0.99	0.99	1	0.99	0.99
EF0844	0.99	0.99	0.99	0.98	0.99	0.99	0.99	0.99	0.99	0.99	0.98	0.99	0.99	0.98	0.99	0.99	0.98	0.99	0.99	0.99	0.99	0.99	0.99	0.98
EF0845	1	0.99	0.99	0.99	1	1	0.99	1	0.99	0.99	0.99	1	0.99	0.99	0.99	0.99	0.99	1	0.99	0.99	0.99	0.99	0.99	0.99
EF0846	1	0.99	1	1	1	1	1	1	0.99	1	1	1	1	1	1	1	1	1	1	1	1	1	1	1
EF0847	1	0.96	0.97	0.98	0.98	0.98	0.98	0.98	0.97	0.96	0.97	0.98	0.97	0.98	0.97	0.97	0.98	1	0.98	0.97	0.98	0.98	0.98	0.98
EF0848	1	0.99	0.99	0.99	0.99	0.99	0.99	0.99	0.99	0.99	0.99	0.99	1	0.99	1	1	0.99	1	0.99	0.99	0.99	0.99	0.99	0.99
EF0849	1	0.98	0.99	1	0.99	0.99	1	1	0.99	0.99	0.99	1	0.99	0.99	0.99	0.99	1	1	1	0.99	0.99	0.99	0.99	1
EF0850	1	1	1	0.99	1	1	0.99	0.99	1	0.99	0.99	0.99	1	0.99	1	1	0.99	1	1	0.99	1	1	1	0.99
EF0851	1	0.98	0.99	1	0.99	0.99	0.99	1	0.99	0.99	0.99	1	0.99	0.99	0.99	0.99	1	1	0.99	0.99	0.99	0.99	0.99	1
EF0852	1	0.98	0.99	0.99	0.99	0.99	0.99	0.99	0.99	0.99	0.99	0.99	0.99	0.99	0.99	0.99	0.99	0.99	0.99	0.99	0.99	0.99	0.99	0.99
EF0853	1	0.96	0.96	0.95	0.98	0.98	0.99	1	0.98	0.95	1	1	0.96	1	0.96	0.96	0.95	0.99	0.99	0.94	1	1	1	0.95
EF0854	1	0.97	0.98	0.99	0.99	0.99	0.99	1	1	0.98	0.99	1	0.97	1	0.97	0.97	0.99	0.99	0.98	0.99	1	1	1	0.99
EF0855	1	0.96	0.97	1	1	1	1	1	1	0.97	0.99	1	0.98	1	0.98	0.98	1	1	0.99	1	1	1	1	1
EF0856	1	0.95	0.97	0.99	0.99	0.99	0.99	0.99	0.99	0.97	0.99	0.99	0.97	0.99	0.97	0.97	0.99	0.98	0.98	0.99	0.98	0.99	0.98	0.99
EF0857	1	1	1	1	1	1	1	1	1	1	1	1	1	1	1	1	1	1	1	1	1	1	1	1
EF0858	1	0.45	0.45	0.45	0.98	0.98	0.45	0.45	0.97	0.45	0.94	0.45	0.45	0.94	0.45	0.45	0.45	1	0.45	0.98	0.45	0.46	0.45	0.45
EF0859	1	0.99	0.99	0.99	0.99	0.99	0.99	0.99	0.99	0.99	0.99	0.99	0.99	1	0.99	0.99	0.99	1	0.99	0.99	0.98	0.99	0.98	0.99
EF0860	0.96	0.98	1	0.99	0.98	0.98	0.99	0.99	0.98	0.98	0.99	0.99	0.98	0.99	0.98	0.98	0.99	1	0.99	0.99	0.99	0.98	0.99	0.99
EF0861	0.99	0.99	1	0.99	0.99	0.99	0.99	0.99	0.98	0.99	0.99	0.99	0.98	1	0.98	0.98	0.99	1	0.99	0.99	0.99	0.99	0.99	0.99
EF0862	1	0.99	1	1	1	1	1	1	0.99	0.99	1	1	0.99	1	0.99	0.99	1	1	1	1	1	1	1	1
EF0863	1	0.99	1	0.99	0.99	0.99	0.99	0.99	0.99	0.99	0.99	0.99	0.99	0.99	0.99	0.99	0.99	1	0.99	0.99	0.99	0.99	0.99	0.99
EF0864	1	1	1	1	1	1	1	0.99	1	1	0.99	0.99	1	0.99	1	1	1	1	1	1	1	1	1	1
EF0865	1	0.99	0.99	0.99	0.99	0.99	1	1	0.99	0.99	1	1	1	1	1	1	0.99	1	0.99	1	0.99	0.99	0.99	0.99
EF0867	1	0.98	0.99	1	1	1	1	1	0.99	0.99	0.99	1	1	0.99	1	1	1	1	0.99	0.99	0.99	0.99	0.99	1
EF0868	1	0.99	0.99	0.99	0.99	0.99	0.99	1	0.99	0.99	0.99	1	0.99	1	0.99	0.99	0.99	1	1	1	0.99	0.99	0.99	0.99
EF0869	1	0.99	0.99	0.99	0.99	0.99	0.99	0.99	0.99	0.99	0.99	0.99	0.99	0.99	0.99	0.99	0.99	1	0.99	0.98	0.99	0.99	0.99	0.99
EF0871	1	0.99	0.99	1	1	1	1	0.99	0.99	0.99	0.99	0.99	0.99	1	0.99	0.99	1	1	1	1	0.99	1	0.99	1
EF0872	1	0.99	0.99	0.99	0.99	0.99	0.99	0.99	0.99	0.99	0.99	0.99	0.99	0.99	0.99	0.99	0.99	1	0.99	1	0.99	0.99	0.99	0.99
EF0873	1	0.99	0.99	0.99	0.99	0.99	0.99	0.99	0.99	1	0.99	0.99	1	0.99	1	1	0.99	1	0.99	0.99	0.99	0.99	0.99	0.99
EF0875	1	0.99	0.99	1	1	1	0.99	0.99	0.99	0.99	0.99	0.99	0.99	0.99	0.99	0.99	1	1	0.99	0.99	1	0.99	1	1
EF0876	0.7	0.97	0.99	0.99	0.98	0.98	0.99	0.99	0.98	0.98	0.98	0.99	0.99	0.98	0.99	0.99	0.99	1	0.99	0.99	0.99	0.99	0.99	0.99
EF0877	1	0.99	0.99	1	0.99	0.99	1	1	0.99	0.99	0.99	1	1	1	1	1	1	1	1	1	0.99	0.99	0.99	1
EF0878	1	0.48	0.99	1	1	1	0.99	1	0.99	0.98	0.99	1	0.99	0.99	0.99	0.99	1	1	1	0.99	0.99	0.99	0.99	1
EF0879	1	0.99	0.99	1	0.99	1	0.99	0.99	0.99	0.99	1	0.99	1	0.99	1	1	1	1	0.99	1	1	1	1	1
EF0880	1	0.98	0.98	0.99	0.99	0.99	0.98	0.99	0.99	0.99	0.98	0.99	0.97	0.98	0.97	0.97	0.99	1	0.99	0.99	0.99	0.99	0.99	0.99
EF0881	1	1	1	1	1	1	1	1	1	1	1	1	1	1	1	1	1	1	1	1	1	1	1	1
EF0882	1	1	1	1	1	1	1	1	0.99	0.99	0.99	1	1	1	1	1	1	1	1	1	1	0.99	1	1
EF0883	1	0.99	0.99	1	0.99	0.99	1	0.99	1	1	1	0.99	0.99	0.99	0.99	0.99	1	1	0.99	0.99	0.99	1	0.99	1
EF0884	1	0.98	0.99	0.99	0.99	0.99	1	1	0.98	0.99	0.99	1	0.99	0.98	0.99	0.99	0.99	1	0.99	0.99	0.99	0.99	0.99	0.99
EF0885	1	0.98	0.99	0.99	0.99	0.99	0.99	0.99	0.99	0.99	0.99	0.99	0.68	0.99	0.99	0.99	0.99	1	0.99	0.99	0.99	0.99	0.99	0.99
EF0886	1	0.98	0.99	0.99	0.99	0.99	0.99	0.99	0.99	0.99	0.99	0.99	0.99	0.99	0.99	0.99	0.99	1	0.99	0.99	0.99	0.99	0.99	0.99
EF0887	1	0.99	0.98	1	0.99	0.99	1	0.99	0.99	0.99	0.99	0.99	1	1	1	1	1	1	0.99	0.99	1	0.99	1	1
EF0888	0.85	0.99	0.98	0.99	0.99	0.99	0.99	0.99	0.99	0.99	0.99	0.99	0.99	0.99	0.99	0.99	0.99	1	0.99	0.99	0.99	0.99	0.99	0.99
EF0889	1	0.99	0.99	1	0.99	0.99	0.99	0.99	0.99	0.98	0.99	0.99	0.98	1	0.98	0.98	1	1	0.99	0.99	0.99	0.99	0.99	1
EF0890	1	0.98	0.98	1	0.97	0.99	0.99	1	0.97	0.98	0.99	1	0.97	0.98	0.97	0.97	1	1	0.97	0.98	0.99	0.98	0.99	1
EF0891	1	0.99	0.99	0.99	0.99	0.99	0.99	0.99	0.99	0.99	0.99	0.99	0.99	0.99	0.99	0.99	0.99	1	0.99	0.99	0.99	0.99	0.99	0.99
EF0892	1	0.99	0.99	0.99	0.99	0.99	0.99	1	0.99	0.99	0.99	1	0.99	0.99	0.99	0.99	0.99	1	0.99	1	1	1	1	0.99
EF0893	1	0.99	0.99	0.99	0.99	0.99	1	0.99	0.99	0.99	1	0.99	0.99	1	0.99	0.99	1	1	1	0.99	0.99	0.99	0.99	1
EF0895	1	0.99	0.99	0.99	0.99	0.99	0.99	0.99	0.99	0.99	0.99	0.99	0.99	1	0.99	0.99	0.99	1	0.99	0.99	0.99	0.99	0.99	0.99
EF0896	1	0.99	0.99	1	1	1	1	1	1	0.99	1	1	1	0.99	1	1	1	1	1	1	0.99	1	0.99	1
EF0897	1	0.99	0.99	1	0.99	0.99	1	0.99	0.99	0.99	1	0.99	0.99	0.99	0.99	0.99	1	1	1	1	0.99	1	0.99	1
EF0898	0.56	0.56	0.57	0.57	0.57	0.57	0.57	0.56	0.57	0.57	0.57	0.56	0.56	0.57	0.56	0.56	0.57	1	0.57	0.57	0.57	1	0.57	0.57
EF0899	1	0.99	1	0.99	1	1	1	0.99	0.99	0.99	0.99	0.99	0.99	1	0.99	0.99	0.99	1	1	1	0.99	0.99	0.99	0.99
EF0900	1	0.92	1	1	1	1	0.99	0.99	1	0.99	1	0.99	1	1	1	1	1	1	1	0.99	1	0.99	1	1
EF0901	1	0.99	0.99	1	1	1	1	1	1	0.99	1	1	1	1	1	1	1	1	1	0.99	1	1	1	1
EF0902	1	0.99	1	1	1	1	1	1	1	1	1	1	0.99	1	0.99	0.99	1	1	1	1	1	0.99	1	1
EF0903	1	0.99	0.99	1	1	1	1	0.99	1	0.99	0.99	0.99	0.99	1	0.99	0.99	1	1	0.99	1	1	1	1	1
EF0904	1	0.99	0.98	0.99	0.99	0.99	0.99	0.99	0.99	0.99	0.99	0.99	0.99	0.98	0.99	0.99	0.99	1	0.99	0.99	0.99	0.99	0.99	0.99
EF0905	1	0.99	0.99	0.99	0.99	0.99	0.99	0.99	0.99	0.99	0.99	0.99	1	0.99	1	1	0.99	1	0.99	0.92	0.99	0.99	0.99	0.99
EF0906	1	0.99	0.99	1	0.99	0.99	0.99	0.99	1	0.99	0.99	0.99	0.99	0.99	0.99	0.99	1	1	1	1	1	1	1	1
EF0907	1	1	0.99	1	0.99	0.99	0.99	0.99	0.99	1	0.99	0.99	1	0.99	1	1	1	1	0.98	0.99	0.99	1	0.99	1
EF0908	1	0.99	1	1	1	1	1	1	1	1	1	1	1	1	1	0.99	1	1	1	1	1	0.99	1	1
EF0909	1	0.99	0.99	0.99	1	1	0.99	0.99	0.99	0.99	0.99	0.99	0.99	0.99	0.99	0.99	0.99	1	0.99	0.99	0.99	0.99	0.99	0.99
EF0910	1	1	1	1	1	1	1	1	1	0.99	0.99	1	1	1	1	1	1	1	1	1	1	1	1	1
EF0911	1	0.99	0.99	1	0.99	0.99	0.99	1	0.99	0.99	0.99	1	0.99	0.99	0.99	0.99	1	1	0.99	1	0.99	0.99	0.99	1
EF0912	1	1	0.99	1	1	1	0.99	0.99	0.59	0.99	0.99	0.99	0.99	1	0.99	0.99	1	1	0.99	1	0.99	1	0.99	1
EF0913	1	0.99	0.99	1	0.99	0.99	0.99	0.99	1	0.99	1	0.99	0.99	0.99	0.99	0.99	1	1	0.99	1	0.99	1	0.99	1
EF0914	1	1	1	1	1	1	1	1	1	1	1	1	1	1	1	1	1	1	1	1	1	1	1	1
EF0915	1	1	1	1	1	1	1	1	1	1	1	1	1	1	1	1	1	1	1	1	1	1	1	1
EF0916	1	1	1	1	1	1	1	1	1	1	1	1	1	1	1	1	1	1	1	1	1	1	1	1
EF0917	1	0.99	0.99	0.99	1	1	1	1	1	0.99	1	1	1	1	1	1	0.99	1	1	1	0.99	0.99	0.99	0.99
EF0918	1	0.98	0.99	0.99	1	1	1	0.99	0.99	0.99	0.99	0.99	0.98	0.99	0.98	0.98	0.99	1	1	1	0.99	0.98	0.99	0.99
EF0919	1	0.98	0.99	0.99	0.99	0.99	0.99	0.99	0.98	0.98	1	0.99	0.98	1	0.98	0.98	0.99	1	0.99	0.99	0.99	0.99	0.99	0.99
EF0920	1	0.99	0.99	0.99	0.99	0.99	1	0.99	0.54	0.92	0.99	0.99	0.99	0.99	0.99	0.99	0.99	1	0.99	0.99	0.99	0.99	0.99	0.99
EF0921	1	0.99	0.98	0.98	0.99	0.99	0.99	0.98	0.98	0.96	0.99	0.98	0.98	0.99	0.98	0.98	0.98	1	0.99	0.98	0.99	0.99	0.99	0.98
EF0922	1	0.99	0.99	1	0.99	0.99	0.99	1	0.99	0.99	0.99	1	0.99	0.99	0.99	0.99	1	1	0.99	1	0.99	0.99	0.99	1
EF0923	1	1	0.99	0.99	0.99	0.99	0.99	0.99	0.99	0.99	0.99	0.99	0.99	0.99	0.99	0.99	0.99	1	0.99	0.99	0.99	1	0.99	0.99
EF0924	1	0.99	0.99	0.99	0.99	0.99	0.99	0.99	0.99	0.99	0.99	0.99	0.99	0.99	0.99	0.99	0.99	1	1	0.99	0.99	0.99	0.99	0.99
EF0925	1	0.99	1	0.99	0.99	0.99	0.99	0.98	0.99	0.99	0.99	0.98	0.99	0.99	0.99	0.99	0.99	1	1	1	1	0.99	1	0.99
EF0926	1	0.99	0.99	0.99	0.99	0.99	0.99	0.99	0.99	0.99	0.99	0.99	0.99	0.99	0.99	0.99	0.99	1	1	0.99	0.99	0.99	0.99	0.99
EF0927	1	0.98	0.99	0.99	1	1	0.99	1	1	0.98	0.98	1	1	0.99	1	1	0.99	1	0.99	1	0.99	1	0.99	0.99
EF0928	1	0.99	0.99	1	1	1	1	1	0.99	0.99	0.99	1	1	1	1	1	1	1	1	1	1	1	0.99	1
EF0929	1	0.99	0.99	0.99	1	1	0.99	0.99	1	0.99	0.99	0.99	1	0.99	1	1	0.99	1	0.99	0.99	1	1	1	0.99
EF0930	1	1	1	1	1	1	1	1	0.99	1	1	1	1	0.99	1	1	1	1	1	1	1	0.99	1	1
EF0931	1	0.16	0.16	0.16	1	1	0.92	0.16	0.16	1	0.99	0.16	0.99	0.16	0.99	0.99	0.16	0.99	0.99	1	1	0.16	1	0.16
EF0932	1	0.99	0.99	0.99	1	1	0.99	1	0.99	0.98	1	1	0.99	1	0.99	0.99	0.99	0.99	1	0.99	0.99	0.99	0.99	0.99
EF0933	1	0.99	0.99	0.99	0.99	0.99	0.99	0.99	0.99	1	0.99	0.99	0.99	0.99	0.99	0.99	0.99	0.99	0.99	0.99	0.99	0.99	0.99	0.99
EF0934	1	0.99	0.98	0.99	0.99	0.99	0.99	0.99	0.98	1	0.98	0.99	0.99	0.99	0.99	0.99	0.99	0.99	0.99	0.99	0.99	0.99	0.99	0.99
EF0935	1	0.98	0.98	0.98	0.98	0.99	0.99	0.99	0.98	1	0.98	0.99	0.99	0.99	0.99	0.99	0.98	0.99	0.99	0.99	0.99	1	0.99	0.98
EF0936	1	0.99	0.99	0.99	0.99	0.99	0.99	0.99	0.99	1	0.99	0.99	0.98	0.99	0.98	0.98	0.99	1	0.98	0.99	0.98	0.98	0.98	0.99
EF0937	1	1	1	0.99	1	1	0.99	0.99	1	1	1	0.99	1	0.99	1	1	0.99	0.99	0.99	1	0.99	0.99	0.99	0.99
EF0938	0.93	0.99	1	1	1	1	1	1	1	1	1	1	1	0.99	1	1	1	1	1	1	0.99	1	0.99	1
EF0939	1	0.99	1	1	0.98	0.98	1	1	1	1	0.98	1	0.99	1	0.99	0.99	1	1	0.97	0.99	0.99	1	0.99	1
EF0940	1	0.99	1	1	1	1	1	0.99	1	1	0.99	0.99	0.99	0.99	0.99	0.99	1	1	0.99	1	1	1	1	1
EF0941	1	0.99	0.99	1	0.99	0.99	0.99	0.99	0.99	1	0.99	0.99	0.99	0.99	0.99	0.99	1	1	0.99	0.99	0.99	0.99	0.99	1
EF0942	1	0.99	0.99	0.99	0.99	0.99	0.99	0.99	0.99	1	0.99	0.99	0.99	0.99	0.99	0.99	0.99	1	0.99	0.99	1	0.99	1	0.99
EF0943	1	0.97	0.99	1	1	1	1	1	0.99	1	1	1	0.99	0.99	0.99	0.99	1	1	0.99	1	1	0.99	1	1
EF0944	1	0.98	1	0.99	0.98	0.98	0.98	0.99	0.98	1	1	0.99	0.99	0.98	0.99	0.99	0.99	1	0.99	0.99	0.99	0.99	0.99	0.99
EF0945	1	0.98	0.99	0.99	0.99	0.99	0.99	0.99	0.99	1	1	0.99	0.99	0.99	0.99	0.99	0.99	1	0.99	0.99	0.99	0.99	0.99	0.99
EF0946	1	1	0.99	0.99	0.99	0.99	0.99	0.99	0.99	0.99	0.99	0.99	0.99	0.99	0.99	0.99	0.99	1	0.99	0.99	0.99	0.99	0.99	0.99
EF0947	1	0.99	1	1	0.99	1	1	1	0.99	1	1	1	0.99	1	0.99	0.99	1	1	0.99	0.99	0.99	0.99	0.99	1
EF0948	1	0.98	0.99	0.98	0.98	0.98	0.98	0.99	0.98	0.98	0.98	0.99	0.99	0.99	0.99	0.99	0.98	1	0.98	0.99	0.98	0.99	0.98	0.98
EF0949	1	0.99	1	0.99	0.99	0.99	0.99	1	0.99	0.99	0.99	1	0.99	0.99	0.99	0.99	0.99	1	1	1	1	0.99	1	0.99
EF0950	1	0.99	1	0.98	0.98	0.98	0.99	0.98	0.99	0.99	0.98	0.98	1	0.99	1	1	0.98	1	0.98	0.98	0.99	0.99	0.99	0.98
EF0951	1	0.99	1	0.99	0.99	0.99	0.99	0.99	0.99	0.98	0.99	0.99	0.98	1	0.98	0.98	0.99	1	0.99	0.99	0.99	0.99	0.99	0.99
EF0953	1	0.99	1	1	1	1	1	1	1	1	1	1	0.99	1	0.99	0.99	1	1	1	1	1	1	1	1
EF0954	1	0.99	0.99	0.99	0.99	0.99	0.99	0.99	0.99	0.99	0.99	0.99	0.99	0.99	0.99	0.99	0.99	1	0.99	0.99	0.99	0.99	0.99	0.99
EF0955	1	0.98	0.99	0.99	0.99	0.99	0.99	0.99	0.99	0.99	0.99	0.99	0.98	0.99	0.98	0.98	0.99	1	0.99	0.99	0.99	0.99	0.99	0.99
EF0956	1	0.99	0.99	0.99	0.99	0.99	0.99	0.99	0.99	0.99	0.99	0.99	0.99	0.99	0.99	0.99	0.99	1	0.99	0.99	0.99	0.99	0.99	0.99
EF0957	1	0.98	0.99	0.99	0.99	0.99	0.99	0.99	0.99	0.98	0.99	0.99	0.99	0.99	0.99	0.99	0.99	0.99	0.99	0.99	0.99	0.99	0.99	0.99
EF0958	1	0.99	0.99	0.99	0.99	0.99	0.99	0.99	0.99	0.99	0.99	0.99	0.99	0.99	0.99	0.99	0.99	1	0.99	0.99	0.99	0.99	0.99	0.99
EF0959	1	0.56	0.81	0.99	0.95	0.95	0.79	0.8	0.81	1	0.82	0.81	0.99	0.8	0.99	0.99	0.99	1	0.81	0.99	0.82	0.99	0.82	0.99
EF0960	1	1	1	0.99	0.99	0.99	1	0.99	0.99	1	1	0.99	1	1	1	1	0.99	1	1	1	0.99	1	0.99	0.99
EF0961	1	0.98	0.98	0.98	0.99	0.99	0.98	0.98	0.98	1	1	0.98	0.99	0.98	0.99	0.99	0.98	1	0.98	0.97	1	0.99	1	0.98
EF0962	1	0.99	0.99	0.98	0.99	0.99	0.99	0.98	0.99	1	1	0.98	0.99	0.98	0.99	0.99	0.98	1	0.99	0.99	0.99	0.99	0.99	0.98
EF0963	1	0.99	0.98	0.99	0.99	0.99	1	0.99	0.98	1	1	0.99	0.97	0.99	0.97	0.97	0.99	1	1	0.99	1	1	1	0.99
EF0964	1	0.99	0.99	0.98	1	1	1	0.98	0.97	1	1	0.98	0.99	0.97	0.99	0.99	0.98	1	0.99	0.98	1	0.98	1	0.98
EF0965	1	0.99	1	0	1	0.99	0.99	0	0	1	1	0	0.99	0	0.99	0.99	0	1	0.99	0	0.99	0	0.99	0
EF0966	1	0.99	0.99	0.43	0.99	0.99	1	0.43	0.43	1	1	0.43	0.99	0.43	0.99	0.99	0.43	1	1	0.43	0.99	0.43	0.99	0.43
EF0967	1	0.99	0.99	0.09	0.12	0.12	1	0.1	0	1	0.99	0.1	0.12	0	0.12	0.12	0.09	0.99	0.12	0.09	0.1	0.09	0.1	0.09
EF0968	1	1	1	1	1	1	1	1	1	1	1	1	1	1	1	1	1	1	1	1	1	1	1	1
EF0969	1	0.99	1	0.99	1	1	0.99	0.99	1	1	1	0.99	1	1	1	1	0.99	1	0.99	0.99	0.99	1	0.99	0.99
EF0970	1	1	0.99	1	1	1	1	0.9	1	1	1	1	0.99	1	0.99	0.99	1	1	1	1	0.99	0.99	1	1
EF0971	1	1	1	1	1	1	1	1	1	1	0.99	1	1	1	1	1	1	1	0.99	1	1	1	1	1
EF0972	1	0.99	0.99	0.99	0.99	0.99	0.99	1	0.99	0.99	0.99	1	1	0.99	1	1	0.99	1	0.99	0.99	0.99	1	0.99	0.99
EF0973	1	0.99	0.99	0.99	1	1	1	0.99	0.99	0.99	0.99	0.99	0.99	1	0.99	0.99	0.99	1	0.99	0.99	0.99	0.99	0.99	0.99
EF0974	1	0.99	0.98	1	0.98	0.98	0.98	1	0.98	0.98	1	1	0.98	0.98	0.98	0.98	1	1	0.98	0.98	0.98	0.99	0.98	1
EF0976	1	0.99	1	1	0.99	0.99	1	1	1	0.99	0.99	1	0.99	1	0.99	0.99	1	1	1	1	0.99	0.99	0.99	1
EF0977	1	0.99	1	1	1	1	1	1	1	1	1	1	1	1	1	1	1	1	1	1	1	1	1	1
EF0978	1	1	0.99	1	0.99	0.99	0.99	1	1	1	1	1	0.99	0.99	0.99	0.99	1	1	1	1	0.99	1	0.99	1
EF0979	1	0.99	0.99	0.99	0.99	0.99	0.99	0.99	0.99	0.99	0.99	0.99	0.99	0.99	0.99	0.99	0.99	1	0.99	1	0.98	1	0.98	0.99
EF0980	1	1	1	1	1	1	1	0.99	1	1	1	0.99	1	0.99	1	1	1	1	1	1	0.99	1	0.99	1
EF0981	1	0.99	1	0.99	0.99	0.99	0.99	0.99	0.99	0.99	0.99	0.99	0.99	0.99	0.99	0.99	0.99	1	1	0.99	0.99	0.99	0.99	0.99
EF0982	1	0.98	0.99	0.99	0.98	0.98	1	1	0.99	0.99	0.99	1	0.99	1	0.99	0.99	0.99	1	0.99	0.99	0.99	1	0.99	0.99
EF0983	1	0.98	0.99	0.99	0.99	0.99	0.99	1	0.98	0.98	0.99	1	0.98	0.98	0.98	0.98	0.99	1	0.99	1	0.98	1	0.98	0.99
EF0984	1	0.99	0.98	0.99	1	1	0.99	0.99	0.99	0.99	0.99	0.99	0.99	0.99	0.99	0.99	0.99	1	0.99	0.99	0.99	0.97	0.99	0.99
EF0985	1	0.99	0.99	0.99	1	1	1	1	0.99	1	1	1	1	0.99	1	1	0.99	1	1	1	1	1	1	0.99
EF0986	1	0.99	0.99	0.99	1	1	0.99	0.99	0.99	1	0.99	0.99	0.99	0.99	0.99	0.99	0.99	1	0.99	0.99	0.98	0.99	0.99	0.99
EF0987	1	1	1	1	1	0.99	1	1	1	1	1	1	1	1	1	1	1	1	1	0.99	1	1	1	1
EF0988	1	0.99	1	1	1	1	1	1	0.99	1	1	1	1	1	1	1	1	1	1	1	1	1	1	1
EF0989	1	0.99	0.99	1	1	1	0.99	0.99	0.99	0.99	0.99	0.99	0.99	0.99	0.99	0.99	1	1	0.99	0.99	0.99	1	0.99	1
EF0990	1	1	1	1	0.99	0.99	1	1	1	1	1	1	1	1	1	1	1	1	1	1	1	1	1	1
EF0991	1	0.99	0.99	0.99	1	1	1	0.99	0.99	0.94	1	0.99	0.94	0.99	0.94	0.94	0.99	1	0.94	1	0.98	1	0.98	0.99
EF0992	1	0.99	0.99	0.99	1	0.99	0.99	0.99	0.99	0.99	1	0.99	0.99	0.99	0.99	0.99	0.99	1	0.99	1	0.99	0.99	0.99	0.99
EF0993	1	0.99	0.99	0.99	0.99	0.99	0.99	0.99	0.99	0.99	0.99	0.99	0.99	0.99	0.99	0.99	0.99	1	0.99	0.99	0.99	0.99	0.99	0.99
EF0994	1	0.99	0.99	0.99	1	1	0.99	0.99	1	0.99	1	0.99	0.99	1	0.99	0.99	0.99	1	0.99	0.99	1	0.99	1	0.99
EF0995	1	1	1	1	1	1	1	0.99	0.99	0.99	0.99	0.99	1	1	1	1	1	1	0.99	1	1	1	1	1
EF0996	1	1	1	1	1	1	1	1	1	1	1	0.95	1	1	1	1	1	1	1	1	1	1	1	1
EF0997	1	0.99	0.99	1	0.99	0.99	1	0.99	0.99	0.99	0.99	1	0.99	0.99	0.99	0.99	1	1	0.99	0.99	0.99	0.99	0.99	1
EF0998	1	1	1	1	1	1	1	1	1	1	1	1	1	1	1	1	1	1	1	1	1	1	1	1
EF0999	1	1	1	1	1	1	1	1	1	1	1	1	1	1	1	1	1	1	1	1	1	1	1	1
EF1000	1	1	1	1	1	1	1	1	1	1	1	1	1	1	1	1	1	1	1	1	1	1	1	1
EF1001	1	0.99	0.99	0.99	0.99	0.99	0.99	0.99	0.99	0.99	1	0.99	0.99	0.99	0.99	0.99	0.99	1	1	0.99	0.99	0.99	0.99	0.99
EF1002	1	1	1	1	0.99	0.99	0.99	1	0.99	0.99	1	1	0.99	0.99	0.99	0.99	1	1	0.99	0.99	1	1	1	1
EF1003	1	0.56	0.99	0.99	1	1	0.99	0.99	0.99	0.99	0.99	0.99	0.99	0.99	0.99	0.99	0.99	1	0.99	0.99	0.99	0.99	0.99	0.99
EF1004	1	0.99	1	1	0.99	0.99	1	1	1	0.99	1	1	0.99	1	0.99	0.99	1	1	1	0.99	0.99	1	0.99	1
EF1005	1	0.99	1	1	1	1	1	1	1	0.99	1	1	1	1	1	1	1	1	1	1	1	1	1	1
EF1006	1	1	0.99	0.99	0.99	0.99	0.99	0.99	1	0.99	0.99	0.99	0.99	0.99	0.99	0.99	0.99	1	0.99	1	0.99	1	0.99	0.99
EF1007	0.99	0.99	0.99	0.99	0.99	0.99	0.99	0.99	0.99	0.99	0.99	0.99	0.98	0.99	0.98	0.98	0.99	0.99	0.99	0.99	0.99	0.99	0.99	0.99
EF1008	1	0.99	1	1	1	1	1	1	0.99	1	1	1	0.75	1	1	1	1	1	1	1	1	1	1	1
EF1009	1	0.99	0.99	0.99	0.99	0.99	1	0.99	0.99	0.99	0.99	0.99	0.99	0.99	0.99	0.99	0.99	1	0.99	0.99	0.99	0.99	0.99	0.99
EF1010	1	0.99	0.99	0.99	0.99	0.99	1	0.99	0.99	0.99	0.99	0.99	0.99	0.99	0.99	0.99	0.99	1	0.99	0.99	0.99	0.99	0.99	0.99
EF1012	0.82	0.93	0.99	0.99	0.99	0.99	1	1	0.99	1	0.99	0.97	0.99	1	0.96	0.72	0.99	1	1	1	1	1	1	0.99
EF1013	1	0.98	0.99	1	0.99	0.99	0.99	0.99	0.99	0.99	0.99	0.99	0.99	1	0.17	0.99	1	1	0.99	0.99	0.99	0.99	0.99	1
EF1014	1	1	0.99	1	0.99	0.99	1	0.99	1	1	0.99	0.99	0.99	1	0	0.99	1	1	0.99	1	1	0.99	1	1
EF1015	1	0.99	0.99	0.99	0.99	0.99	0.99	0.98	1	0.99	0.99	0.98	0.99	0.99	0	0.99	0.99	1	0.99	1	0.99	0.99	0.99	0.99
EF1016	1	0.99	0.99	0.99	1	1	0.99	1	0.99	1	0.99	1	0.99	0.99	0	0.99	0.99	1	1	1	1	1	1	0.99
EF1017	0.81	0.91	1	0.98	0.99	0.99	0.98	0.99	0.99	0.98	0.99	0.99	1	0.98	0.99	0.69	0.98	1	0.99	0.99	0.99	0.99	0.99	0.98
EF1018	1	1	1	1	1	1	1	1	1	1	1	1	0.99	1	0.99	0.99	1	1	1	1	1	1	1	1
EF1019	1	1	1	1	1	1	1	1	1	0.99	1	1	0.9	1	0.9	0.9	1	1	1	1	1	1	1	1
EF1020	1	0.99	1	1	0.99	0.99	0.99	0.99	1	0.99	1	0.99	0.99	1	0.99	0.99	1	1	1	0.84	1	1	1	1
EF1021	1	0.99	0.99	1	0.99	0.99	0.99	0.99	0.99	0.99	0.99	0.99	0.99	1	0.99	0.99	1	1	1	1	1	0.99	1	1
EF1022	1	1	1	1	1	1	1	1	1	1	1	1	1	1	1	1	1	1	1	1	1	1	1	1
EF1023	1	0.99	0.99	1	1	1	0.99	1	0.98	0.99	1	1	0.99	1	0.99	0.99	1	1	0.99	0.99	0.99	0.99	0.99	1
EF1024	1	0.99	0.99	0.99	0.99	0.99	0.99	0.99	0.99	0.99	0.99	0.99	0.99	0.99	0.99	0.99	0.99	1	0.99	1	0.99	0.99	0.99	0.99
EF1025	1	0.99	1	1	1	0.99	1	1	0.99	1	1	1	1	1	1	1	1	1	1	1	0.99	1	1	1
EF1026	1	0.99	0.99	1	0.99	0.99	0.99	0.99	0.99	0.99	0.99	0.99	0.99	0.99	0.99	0.99	1	1	1	0.99	0.99	0.99	0.99	1
EF1027	1	0.99	0.99	0.99	0.99	0.99	0.99	0.99	0.99	0.99	0.99	0.99	0.99	0.99	0.99	0.99	0.99	1	0.99	0.99	0.99	1	0.99	0.99
EF1028	1	0.99	1	0.99	1	1	0.99	1	1	0.99	0.99	1	0.99	1	0.99	0.99	0.99	1	1	1	0.99	0.99	0.99	0.99
EF1029	1	0.98	0.98	0.99	0.98	0.98	0.98	0.98	0.98	0.98	0.98	0.98	0.98	0.98	0.98	0.98	0.99	1	0.98	0.98	0.99	0.98	0.99	0.99
EF1030	1	1	0.99	0.98	0.99	0.99	0.99	0.99	0.99	0.99	1	0.99	0.99	1	0.99	0.99	0.98	1	0.99	0.99	0.99	0.99	0.99	0.98
EF1031	1	1	0	0	0	0	0	0	0	0.99	1	0	0	1	0	0	0	1	0	1	1	1	1	0
EF1032	1	0.99	0.99	0.99	1	1	1	0.99	0.99	0.99	1	0.99	0.99	0.99	0.99	0.99	0.99	1	0.99	0.99	0.99	1	0.99	0.99
EF1033	0.85	0.81	0.98	0.98	0.98	0.98	0.85	0.98	0.79	0.85	0.98	0.98	0.96	0.86	0.82	0.82	0.98	0.89	0.97	0.85	0.86	0.98	0.86	0.98
EF1034	1	0.99	0.99	0.99	1	1	0.99	0.99	0.99	0.99	0.99	0.99	0.99	0.99	0.99	0.99	0.99	0.8	0.99	0.99	0.99	0.99	0.99	0.99
EF1035	1	0.99	0.99	0.99	1	1	1	1	0.99	0.99	0.99	1	0.99	1	0.99	0.99	0.99	1	0.98	0.99	1	0.99	1	0.99
EF1036	1	1	1	1	1	1	1	0.99	0.99	1	1	0.99	1	0.99	1	1	1	1	0.92	1	1	1	1	1
EF1037	1	0.99	0.99	1	0.99	0.99	0.99	0.99	0.99	0.99	0.99	0.99	0.99	0.99	0.99	0.99	1	0.99	0.99	0.99	1	0.99	0.99	1
EF1038	1	0.99	0.99	1	0.99	0.99	0.99	0.99	0.99	0.99	0.99	0.99	0.99	0.99	0.99	0.99	1	0.99	0.99	0.99	0.99	0.99	0.99	1
EF1039	1	0.99	1	1	1	1	1	0.99	1	1	1	0.99	1	1	1	1	1	0.99	1	1	1	1	1	1
EF1040	1	0.99	1	0.99	0.99	0.99	1	0.99	1	0.99	1	0.99	0.99	0.99	0.99	0.99	0.99	1	1	0.99	1	0.99	1	0.99
EF1041	1	0.99	0.99	0.99	0.99	0.99	0.99	0.99	1	0.99	0.99	0.99	1	0.99	1	1	0.99	1	0.99	0.99	0.99	0.99	0.99	0.99
EF1042	1	0.99	0.99	0.99	0.99	0.99	0.99	1	0.99	0.99	0.99	1	0.99	1	0.99	0.99	0.99	1	0.99	1	0.99	1	0.99	0.99
EF1043	1	1	1	1	1	1	1	1	1	1	1	1	0.99	1	0.99	0.99	1	0.99	1	1	1	1	1	1
EF1044	1	0.99	0.99	0.99	0.99	0.99	0.99	0.99	0.97	0.99	0.99	0.99	0.99	1	0.99	0.99	0.99	1	0.99	0.99	0.99	0.99	0.99	0.99
EF1045	1	0.99	1	1	1	1	1	0.99	1	0.99	1	0.99	1	0.99	1	1	1	1	1	0.62	1	1	1	1
EF1046	1	0.99	1	1	1	1	1	1	1	1	1	1	1	1	1	1	1	1	1	1	1	1	1	1
EF1047	1	1	1	0.99	1	1	1	1	1	1	1	1	1	1	1	1	0.99	1	1	1	1	1	1	0.99
EF1048	1	1	1	1	1	1	1	1	1	1	1	1	0.99	1	0.99	0.99	1	1	1	1	1	1	1	1
EF1049	0.93	1	1	1	1	1	1	1	1	1	1	1	1	1	1	1	1	1	1	1	1	1	1	1
EF1050	1	0.99	1	1	1	1	1	1	1	1	1	1	1	1	1	1	1	1	1	1	1	1	1	1
EF1051	1	0.98	0.99	1	1	1	1	1	0.99	0.99	0.99	1	1	1	1	1	1	1	1	1	1	1	1	1
EF1052	1	0.68	0.96	0.97	0.67	0.67	0.99	0.92	0.92	0.87	0.96	0.9	0.9	0.98	0.97	0.97	0.98	1	0.67	0.99	0.9	0.89	0.68	0.98
EF1053	1	0.99	0.99	1	1	1	1	1	0.99	0.99	0.99	1	0.99	1	0.2	0.99	1	1	1	1	1	1	1	1
EF1054	1	0.99	0.99	0.99	0.99	0.99	1	0.99	0.99	0.99	0.99	0.99	0.99	0.99	0	0.99	0.99	1	0.99	0.99	0.99	1	0.99	0.99
EF1055	1	0.99	0.98	0.99	0.99	0.99	0.98	0.99	1	0.99	0.98	0.99	0.98	1	0	0.98	0.99	1	1	0.99	1	0.98	1	0.99
EF1056	1	0.98	0.95	0.98	0.98	0.98	0.97	0.98	0.99	0.94	0.98	0.98	0.99	0.99	0	0.99	0.98	0.99	0.99	0.98	0.99	0.98	0.99	0.98
EF1057	1	0.99	0.99	1	1	0.99	0.99	1	0.99	0.99	1	1	0.99	1	0.46	0.99	1	1	1	1	1	0.99	1	1
EF1058	1	0.99	0.99	1	1	1	1	1	1	0.99	1	1	1	1	0	1	1	1	0.99	0.99	0.99	1	0.99	1
EF1059	1	0.99	0.99	1	0.99	0.99	1	1	1	0.99	1	1	0.99	1	0.27	0.99	1	1	1	1	1	1	1	1
EF1060	1	0.99	0.99	0.99	0.99	0.99	0.99	0.99	0.99	0.99	0.99	0.99	0.99	0.99	0.17	0.99	0.99	1	0.99	0.99	0.99	0.99	0.99	0.99
EF1061	1	0.99	0.99	0.99	0.99	0.99	0.99	0.99	0.99	0.99	0.99	0.99	0.99	0.99	0	0.99	0.99	1	0.99	0.99	0.99	0.99	0.99	0.99
EF1062	1	0.99	0.99	0.99	0.99	0.99	0.99	0.99	0.99	0.98	0.99	0.99	0.99	0.99	0	0.99	0.99	1	0.99	0.99	0.99	0.99	0.99	0.99
EF1063	1	1	0.99	1	0.99	0.99	0.99	0.99	0.98	1	1	0.99	1	0.99	0	1	1	1	0.99	1	1	1	1	1
EF1064	1	0.99	1	0.99	0.99	0.99	0.99	0.99	0.84	0.92	1	0.99	0.99	0.99	0	0.99	0.99	1	1	0.99	0.99	0.99	0.99	0.99
EF1065	0.99	0.62	0.96	1	0.52	0.5	0.96	0.58	0.5	0	0.99	0.7	0.5	0.96	0	0.96	1	1	1	0.96	0.96	0.96	0.55	1
EF1066	1	1	0.99	1	0.97	0.99	0.99	0.99	0.99	0.94	0.99	0.9	0.99	0.99	0.37	0.99	1	1	1	1	0.99	1	0.99	1
EF1067	1	1	1	1	0.99	0.99	1	1	1	1	1	1	1	1	0	1	1	1	1	1	1	1	1	1
EF1068	1	0.99	0.99	1	1	1	0.99	1	0.99	0.99	0.99	1	1	0.99	0.04	1	1	1	1	1	0.99	0.99	0.99	1
EF1069	1	0.99	0.99	0.99	0.99	0.99	0.99	0.99	0.99	0.99	0.99	0.99	1	0.99	0	1	0.99	1	1	1	0.99	0.99	0.99	0.99
EF1070	0.85	0.95	0.99	0.47	0.99	0.99	0.99	0.53	0.39	0.69	0.52	0.67	0.53	0.99	0.06	0.95	0.71	1	0.48	0.99	0.99	0.52	0.56	0.27
EF1071	1	0.99	0.99	1	1	1	0.99	0.99	0.99	0.99	0.99	0.99	0.98	0.99	0.98	0.98	1	1	0.99	0.99	0.99	1	0.99	1
EF1072	1	0.99	0.99	1	1	1	1	1	0.99	0.99	0.99	1	0.99	0.99	0.99	0.99	1	1	0.99	0.99	0.99	1	0.99	1
EF1073	1	0.61	0.99	0.99	0.99	0.99	0.99	0.99	1	0.99	1	0.99	0.99	0.99	0.99	0.99	0.99	1	0.99	0.99	0.98	0.99	0.98	0.99
EF1074	1	0.99	0.99	0.99	0.98	0.98	0.99	0.99	0.99	0.98	0.99	0.99	0.98	0.98	0.98	0.98	0.99	1	0.98	1	0.99	0.99	0.99	0.99
EF1075	1	0.99	0.99	0.99	0.99	0.99	0.99	1	0.99	1	0.99	1	1	0.99	1	1	0.99	1	0.99	1	1	0.99	1	0.99
EF1076	1	0	0	0.99	0.99	0.99	0	0	0.99	0	0.99	0	0	0.99	0	0	0.99	1	0.99	0	0	0.99	0	0.99
EF1077	1	0.99	0.98	0.99	0.99	0.99	0.99	0.99	0.99	0.98	0.99	0.99	0.99	0.99	0.99	0.99	0.99	1	0.99	0.98	0.99	0.99	0.99	0.99
EF1078	1	0.99	0.99	0.99	0.99	0.99	0.99	0.99	0.99	0.99	0.99	0.99	0.99	1	0.99	0.99	0.99	1	0.99	1	0.99	0.99	0.99	0.99
EF1080	1	0.99	0.99	0.99	1	1	0.99	0.99	0.99	0.99	0.99	0.99	0.99	0.99	0.99	0.99	0.99	1	0.99	0.99	0.99	0.99	0.99	0.99
EF1081	1	0.98	0.98	0.99	1	1	0.99	0.99	0.99	1	0.99	0.99	0.99	0.99	0.99	0.99	0.99	1	0.99	1	0.99	1	0.99	0.99
EF1082	1	0.97	0.98	0.98	1	1	0.96	0.98	0.98	0.96	0.99	0.98	0.99	0.98	0.99	0.99	0.98	1	0.99	0.99	0.98	0.98	0.98	0.98
EF1083	1	0.99	0.99	0.99	1	1	0.99	0.99	0.99	1	1	0.99	1	0.99	1	1	0.99	1	0.99	0.99	1	1	1	0.99
EF1084	1	0.99	0.99	0.99	1	1	1	1	0.99	1	1	1	0.99	0.99	0.99	0.99	0.99	1	0.99	0.99	1	0.99	1	0.99
EF1085	1	0.99	0.98	1	1	1	0.99	0.99	0.98	0.99	0.99	0.99	0.99	1	0.99	0.99	1	1	0.99	1	1	1	1	1
EF1086	1	0.98	0.98	1	0.99	0.99	0.98	0.98	0.98	0.98	0.99	0.99	0.98	0.99	0.98	0.98	1	1	0.99	0.99	0.99	1	0.99	1
EF1088	1	0.98	0.99	1	0.99	0.99	0.99	0.99	0.98	0.99	0.99	0.99	0.99	0.99	0.99	0.99	1	1	0.99	0.98	0.99	0.99	0.99	1
EF1089	1	0.99	0.99	0.99	0.99	0.99	0.99	0.99	0.99	0.99	0.99	0.99	0.99	0.99	0.99	0.99	0.99	1	0.99	0.99	0.99	0.99	0.99	0.99
EF1090	1	0.99	1	1	1	1	1	1	0.99	0.99	1	1	0.99	1	0.99	0.99	1	1	0.99	1	0.99	1	0.99	1
EF1091	1	0.99	0.99	1	0.99	0.99	1	0.99	0.99	0.99	0.99	0.99	0.99	0.99	0.99	0.99	1	1	0.99	0.99	0.99	1	0.99	1
EF1092	1	0.99	0.99	0.99	0.99	0.99	0.99	0.99	0.99	0.99	0.99	0.99	0.99	0.99	0.99	0.99	0.99	1	0.99	0.99	0.99	0.99	0.99	0.99
EF1093	1	0.99	0.99	0.99	0.99	0.99	0.99	0.99	0.99	0.99	0.99	0.99	0.99	0.99	0.99	0.99	0.99	1	0.99	0.99	0.99	0.99	0.99	0.99
EF1094	1	0.99	0.97	0.99	0.98	0.98	0.98	0.99	0.98	0.98	1	0.99	0.99	0.99	0.99	0.99	0.99	1	0.98	0.99	0.99	0.98	0.99	0.99
EF1095	1	0.98	0.99	1	0.99	0.99	0.99	1	1	0.99	1	1	0.99	1	0.99	0.99	1	1	1	1	0.99	1	0.99	1
EF1096	1	1	1	1	1	1	1	1	1	1	1	1	1	1	1	1	1	1	1	1	1	1	1	1
EF1097	1	0.99	1	1	1	1	1	1	0.99	0.98	1	1	0.99	1	0.99	0.99	1	1	1	1	0.99	1	0.99	1
EF1098	1	0.98	1	0.99	1	1	1	1	0.99	0.99	1	1	1	0.99	1	1	0.99	1	1	1	1	1	1	0.99
EF1099	0.54	0.52	0.97	0.54	0.54	0.54	0.75	0.57	0.56	0.97	0.82	0.97	0.97	0.98	0.55	0.55	0.69	0.76	0.54	0.55	0.54	0.56	0.69	0.54
EF1100	1	0.98	0.99	1	0.98	0.98	0.98	0.99	0.3	0.99	0.99	0.99	0.98	0.99	0.06	0.98	1	1	0.99	0.99	0.98	0.99	0.99	1
EF1101	1	0.98	0.98	0.98	0.99	0.99	0.99	0.98	0.99	0.99	0.99	0.98	0.99	0.98	0	0.99	0.98	1	0.99	0.99	0.98	0.98	0.98	0.98
EF1102	1	0.99	0.91	1	0.99	0.99	0.99	0.99	0.91	0.97	1	0.99	0.99	0.99	0	0.99	1	1	1	0.99	0.91	1	0.91	1
EF1103	0.57	0.99	0.99	0.99	0.99	0.99	0.99	0.99	0.99	0.99	0.99	0.99	0.99	0.99	0	0.99	0.99	1	0.99	0.99	0.99	0.99	0.99	0.99
EF1104	1	0.99	1	1	1	1	1	1	1	1	1	1	1	0.99	0	1	1	1	1	1	1	1	1	1
EF1105	1	0.97	0.98	0.98	0.97	0.97	0.98	0.98	0.99	0.98	0.99	0.98	0.99	0.98	0	0.99	0.98	0.97	0.97	0.98	1	0.98	1	0.98
EF1106	1	1	1	1	1	1	1	1	0.98	1	0.99	1	0.98	1	0	0.98	1	1	1	1	0.99	1	0.99	1
EF1107	1	0.99	0.99	0.99	0.99	0.99	0.99	1	0.99	0.99	0.99	1	1	1	0	1	0.99	1	0.99	0.99	0.99	0.99	0.99	0.99
EF1108	1	0.99	0.99	0.99	0.99	0.99	0.99	0.99	0.99	0.99	0.99	0.99	0.99	0.99	0	0.99	0.99	1	0.99	0.99	1	0.99	1	0.99
EF1109	1	0.99	0.99	0.99	0.99	0.99	0.99	0.99	0.99	0.99	0.99	0.99	1	0.99	0	1	0.99	1	0.99	0.99	0.99	0.99	0.99	0.99
EF1110	1	0.98	1	0.99	0.99	0.99	0.99	0.99	0.99	0.99	0.99	0.99	0.99	1	0	0.99	0.99	1	0.99	1	0.99	0.99	0.99	0.99
EF1111	1	0.99	1	1	1	1	1	1	0.99	0.99	0.7	1	1	0.99	0.16	1	1	1	1	1	1	1	1	1
EF1112	1	0.94	0.99	0.99	0.99	0.99	0.99	0.99	0.99	0.99	0.99	0.99	0.99	0.99	0	0.99	0.99	1	0.99	0.99	0.99	0.99	0.99	0.99
EF1113	1	1	0.99	0.99	0.99	0.99	0.99	0.99	0.99	0.99	0.99	0.99	0.99	1	0	0.99	0.99	0.99	0.99	0.99	0.99	0.99	0.99	0.99
EF1114	1	1	1	1	1	1	1	1	1	0.99	1	1	1	1	0	1	1	1	1	0.99	0.99	1	0.99	1
EF1115	1	1	0.99	1	0.99	0.99	0.99	1	0.99	1	1	1	0.99	1	0	0.99	1	0.99	1	0.99	1	1	1	1
EF1116	1	1	0.99	0.99	0.99	0.99	0.99	1	0.99	0.99	0.99	1	0.99	0.99	0.06	0.99	0.99	0.99	0.99	0.99	0.99	0.99	0.99	0.99
EF1117	1	1	0.98	1	0.98	0.98	0.99	0.99	0.98	0.98	0.98	0.99	0.98	0.98	0.16	0.98	1	0.98	1	1	0.98	0.99	0.98	1
EF1118	1	1	0.99	1	0.99	0.99	1	1	0.99	0.98	0.99	1	1	0.99	0.16	1	1	1	0.99	0.98	0.99	1	0.99	1
EF1119	1	1	0.99	0.99	0.99	0.99	1	0.99	1	0.99	0.99	0.99	1	0.99	0	1	0.99	0.99	1	1	0.99	0.99	0.99	0.99
EF1120	0.58	1	0.99	1	0.99	0.99	1	1	0.99	0.99	1	1	0.99	1	0.6	0.99	1	1	0.98	1	0.99	1	0.99	1
EF1121	1	0.99	0.99	1	0.99	0.99	1	0.99	0.99	0.99	0.99	0.99	1	1	0	1	1	1	1	1	1	0.99	1	1
EF1122	0.7	0.98	0.99	0.99	0.98	0.98	0.99	0.99	0.99	0.99	0.99	0.99	1	1	0	1	0.99	1	0.98	0.99	0.98	0.99	0.98	0.99
EF1123	1	0.99	0.99	0.99	0.98	0.98	0.99	0.99	0.99	0.99	0.99	0.99	0.99	1	0	0.99	0.99	1	0.98	0.98	0.98	0.98	0.98	0.99
EF1124	1	0.99	1	1	0.99	1	1	1	1	0.99	1	1	1	1	0	1	1	1	1	1	1	1	1	1
EF1125	0.63	0.99	0.99	0.99	0.99	0.99	1	0.99	1	0.99	0.99	0.99	1	1	0	1	0.99	1	1	0.99	1	0.99	1	0.99
EF1126	1	0.99	0.98	0.99	0.99	0.99	0.98	0.99	0.99	0.98	0.99	0.99	0.98	0.98	0	0.98	0.99	0.99	0.98	0.98	0.98	0.99	0.98	0.99
EF1127	1	0.99	0.99	0.99	0.99	0.99	0.99	0.99	0.99	0.99	0.99	0.99	0.99	0.99	0	0.99	0.99	0.99	1	0.99	0.99	0.99	0.99	0.99
EF1128	1	0.99	0.99	0.99	0.99	0.99	0.99	0.99	1	1	1	0.99	0.99	0.99	0	0.99	0.99	0.99	0.99	0.99	0.99	0.99	0.99	0.99
EF1129	1	1	0.99	1	0.99	0.99	0.99	0.99	0.99	1	0.99	0.99	0.99	0.99	0	0.99	1	0.99	0.99	0.99	0.99	0.99	0.99	1
EF1130	1	0.99	0.99	0.99	0.99	0.99	0.99	0.99	0.99	0.99	0.99	0.99	0.99	0.99	0	0.99	0.99	0.99	0.99	0.99	0.98	0.99	0.98	0.99
EF1131	1	0.99	0.99	0.99	1	1	0.99	0.99	0.99	0.99	1	0.99	0.99	0.99	0	0.99	0.99	0.98	0.98	1	0.99	0.99	0.99	0.99
EF1132	0.99	0.98	1	1	0.99	0.99	1	1	0.98	1	0.99	1	0.99	1	0	0.99	1	1	0.99	0.99	0.99	1	0.99	1
EF1133	1	0.98	1	0.98	0.99	0.99	0.99	0.98	0.99	0.99	0.99	0.98	0.99	0.99	0	0.99	0.98	0.99	0.99	1	1	0.99	0.99	0.98
EF1134	0.9	0.98	0.98	0.99	0.99	0.99	0.98	0.99	0.99	0.99	0.99	0.99	0.99	0.99	0.07	0.99	0.99	0.98	0.99	0.99	0.99	0.99	0.99	0.99
EF1135	1	0.99	0.99	0.99	0.99	0.99	0.99	0.99	0.99	0.99	0.99	0.99	0.99	0.99	0	0.99	0.99	0.99	0.99	0.99	0.99	0.99	0.99	0.99
EF1136	1	0.99	0.99	0.99	0.99	0.99	0.99	0.99	0.99	0.99	0.98	0.99	0.99	0.99	0	0.99	0.99	1	0.99	0.97	0.99	0.99	0.99	0.99
EF1137	1	1	0.99	1	0.99	0.99	0.99	1	0.99	1	1	1	1	0.99	0	1	1	1	0.99	1	0.99	0.99	0.99	1
EF1138	1	0.99	0.99	0.99	1	1	0.99	0.99	0.99	0.99	0.99	0.99	1	1	0.48	1	0.99	1	0.99	0.99	0.99	0.99	0.99	0.99
EF1139	1	1	1	0.99	0.99	1	1	0.99	0.99	1	1	0.99	1	0.99	0	1	0.99	1	1	1	1	1	1	0.99
EF1140	1	0.99	0.99	0.99	0.99	0.99	0.99	0.99	0.99	0.99	0.99	0.99	1	0.99	0	1	0.99	1	0.99	0.99	0.99	0.99	0.99	0.99
EF1141	1	0.98	1	1	0.99	0.99	0.99	1	0.99	0.99	0.99	1	0.99	0.99	0	0.99	1	1	0.99	0.99	0.98	0.99	0.98	1
EF1142	1	1	1	0.99	0.99	0.99	0.99	0.99	1	1	0.99	0.99	0.99	0.99	0.17	0.99	0.99	1	0.99	1	1	0.99	1	0.99
EF1143	1	0.99	0.99	0.99	0.99	0.99	0.99	0.99	0.99	0.99	0.99	0.99	0.99	0.99	0	0.99	0.99	1	0.99	0.99	0.99	0.99	0.99	0.99
EF1144	1	0.99	0.99	0.99	0.99	0.99	0.99	0.99	0.99	0.99	0.99	0.99	0.99	1	0	0.99	0.99	1	0.99	0.99	0.99	0.99	0.99	0.99
EF1145	1	0.99	0.99	0.99	0.99	0.99	0.99	0.99	1	0.98	1	0.99	1	0.99	0	1	0.99	0.99	0.99	0.99	0.99	1	0.99	0.99
EF1146	1	1	1	1	1	1	1	1	1	1	1	1	1	1	0	1	1	1	1	1	1	1	1	1
EF1147	1	0.99	0.99	0.99	0.99	1	0.99	0.99	0.99	0.99	0.99	0.99	0.99	0.99	0	0.99	0.99	0.99	0.99	0.99	0.99	0.99	0.99	0.99
EF1148	1	0.99	0.99	0.99	0.99	0.99	0.99	0.99	0.99	0.99	0.99	0.99	0.99	0.99	0	0.99	0.99	0.99	0.99	0.99	0.99	0.99	0.99	0.99
EF1149	1	0.99	1	1	0.99	1	1	1	1	1	1	1	1	1	0	1	1	1	1	1	1	1	1	1
EF1150	1	0.99	0.99	0.99	0.99	0.99	0.99	0.99	0.99	0.99	0.99	0.99	1	1	0	1	0.99	1	0.99	0.99	0.99	0.99	0.99	0.99
EF1151	1	0.99	0.99	0.99	1	0.99	1	1	1	0.98	0.99	1	0.99	1	0	0.99	0.99	1	0.97	0.99	0.99	0.99	0.99	0.99
EF1152	1	0.99	0.99	0.99	0.99	0.99	0.99	0.99	0.99	0.99	0.99	0.99	1	0.99	0	1	0.99	1	0.99	0.99	1	0.99	1	0.99
EF1153	1	0.99	0.99	0.99	0.99	0.99	0.99	0.99	0.99	0.99	0.99	0.99	0.99	0.99	0	0.99	0.99	1	0.99	0.99	0.99	0.99	0.99	0.99
EF1154	1	0.99	0.99	1	1	0.99	0.99	0.99	0.99	0.98	1	0.99	0.99	0.99	0	0.99	1	1	0.99	0.98	0.99	1	0.99	1
EF1155	1	1	1	0.99	1	1	0.99	1	1	1	0.99	1	1	1	0	1	0.99	1	1	1	0.99	0.99	0.99	0.99
EF1156	1	0.98	0.99	0.99	0.99	0.99	0.99	1	1	0.99	0.99	1	0.99	1	0.99	0.99	0.99	1	0.99	0.99	0.99	0.99	0.99	0.99
EF1157	1	0.99	0.99	0.99	0.99	0.99	1	1	0.99	0.99	0.99	1	0.99	1	0.99	0.99	0.99	1	0.98	0.99	0.99	0.99	0.99	0.99
EF1158	1	0.98	0.99	0.99	0.99	0.99	1	0.99	0.98	0.98	0.99	0.99	0.99	0.99	0.99	0.99	0.99	1	0.99	0.99	0.99	0.99	0.99	0.99
EF1159	1	0.99	1	0.99	0.99	0.99	1	0.99	0.99	0.99	1	0.99	1	0.99	1	1	0.99	1	0.99	0.99	0.99	0.99	0.99	0.99
EF1160	1	0.99	0.99	0.99	0.99	0.99	1	1	1	0.99	1	1	0.99	0.99	0.99	0.99	0.99	1	0.99	1	0.99	0.99	0.99	0.99
EF1161	1	0.99	0.98	0.99	0.99	0.99	0.99	0.99	0.99	0.99	0.99	0.99	0.98	0.97	0.98	0.98	0.99	1	0.99	0.99	0.98	0.99	0.98	0.99
EF1162	1	0.99	0.99	0.99	1	0.99	0.99	0.99	0.99	0.99	1	0.99	0.99	0.99	0.99	0.99	0.99	1	0.99	0.99	0.99	0.99	0.99	0.99
EF1163	1	0.99	0.99	0.99	0.99	0.99	0.99	0.99	0.99	0.99	1	0.99	0.99	0.99	0.99	0.99	0.99	0.99	0.99	0.99	0.99	0.99	0.99	0.99
EF1164	1	0.98	0.98	0.96	0.99	1	0.99	0.98	0.99	0.88	0.95	0.98	0.95	0.99	0.98	0.98	0.97	0.97	0.91	0.99	0.97	0.92	0.98	0.95
EF1165	1	0.99	0.99	0.99	0.99	1	0.99	0.95	0.99	0.96	1	0.99	0.99	0.99	0.99	0.99	0.99	0.99	0.99	0.99	1	0.99	1	0.99
EF1166	1	0.99	1	0.99	0.99	0.99	0.99	0.99	0.99	0.99	0.99	0.99	0.99	0.99	0.99	0.99	0.99	0.99	1	0.99	0.99	0.99	0.99	0.99
EF1167	1	1	1	1	1	1	1	1	1	1	1	1	1	1	1	1	1	1	1	1	1	0.99	1	1
EF1168	1	1	1	1	1	1	1	1	0.99	1	0.99	1	1	1	1	0.69	1	1	1	1	0.65	1	1	1
EF1169	1	0.98	0.98	0.99	1	0.99	1	0.99	0.99	0.99	0.99	0.99	0.99	0.99	0.99	0.99	0.99	1	0.99	0.99	0.98	0.99	0.98	0.99
EF1170	1	0.99	0.99	0.99	1	1	0.99	0.99	0.99	0.99	0.99	0.99	0.99	1	0.99	0.99	0.99	1	0.99	0.99	0.99	0.99	0.99	0.77
EF1171	1	1	1	1	1	1	1	1	1	1	1	1	1	1	1	1	1	1	1	1	1	1	1	1
EF1172	1	0.97	1	0	1	1	1	0	0	0.98	0.99	0	0	0	0	0	0	1	0.99	0	1	0	1	0
EF1173	1	0.99	1	0	1	1	1	0	0	0.99	0.99	0	0	0	0	0	0	1	1	0	1	0	1	0
EF1174	1	0.97	1	0	1	1	1	0	0	0.98	1	0	0	0	0	0	0	1	1	0	1	0	1	0
EF1175	1	0.98	1	0.67	1	1	1	0.67	0.71	0.99	1	0.67	0	0.67	0	0	0.67	1	1	0	1	0	1	0.71
EF1176	1	0.98	0.98	0.99	0.99	0.99	0.99	0.98	0.98	0.98	0.99	0.98	0.99	0.99	0.99	0.99	0.99	1	0.99	0.99	0.99	0.98	0.99	0.99
EF1177	1	0.99	0.98	0.98	0.98	0.98	0.98	0.99	0.98	0.96	0.98	0.99	0.98	0.98	0.98	0.98	0.98	1	0.98	0.98	0.98	0.98	0.98	0.98
EF1179	1	0.99	0.99	0.99	0.99	1	0.99	0.99	0.99	0.99	0.99	0.99	0.99	0.99	0.99	0.99	0.99	1	0.99	0.99	0.99	0.99	0.99	0.99
EF1180	1	1	1	1	1	1	1	1	1	1	1	1	1	1	1	1	1	1	1	0.99	1	1	1	1
EF1181	1	0.97	0.99	0.99	0.99	1	0.99	0.99	0.99	0.98	0.99	0.99	1	1	1	1	0.99	1	1	1	0.98	0.99	0.98	0.98
EF1182	1	0.99	1	1	1	1	1	1	1	1	0.99	1	1	1	1	1	1	1	1	1	1	1	1	1
EF1183	1	0.99	1	1	0.99	1	0.99	0.99	0.99	0.99	0.99	0.99	0.99	1	0.99	0.99	1	1	1	1	1	0.99	1	1
EF1184	1	0.99	0.99	1	1	1	1	1	0.99	0.99	1	1	0.99	1	0.99	0.99	1	1	0.99	1	0.99	1	0.99	1
EF1185	1	0.99	0.99	1	0.99	0.99	0.99	0.99	0.99	0.99	0.99	0.99	0.99	0.99	0.99	0.99	1	1	0.99	1	0.99	1	0.99	1
EF1186	1	0.99	0.99	1	0.99	0.99	0.99	1	0.99	0.99	0.99	1	0.99	0.99	0.99	0.99	1	1	0.99	0.99	0.99	1	0.99	1
EF1187	1	0.97	0.98	1	0.99	1	0.98	1	0.97	0.99	1	1	0.98	0.99	0.98	0.98	1	1	0.98	0.99	0.99	1	0.99	1
EF1188	1	1	0.99	0.99	0.98	1	0.99	0.99	0.99	0.99	0.99	0.99	0.99	0.99	0.99	0.99	0.99	1	0.99	0.99	0.99	0.99	0.98	0.99
EF1189	1	1	0.99	0.99	0.99	1	0.99	0.99	0.99	0.99	0.99	0.99	0.99	0.99	0.99	0.99	0.99	1	0.99	0.99	0.99	0.99	0.99	0.99
EF1190	1	1	0.99	0.99	0.99	1	0.99	1	1	1	0.99	1	1	0.99	1	1	0.99	1	1	0.99	0.99	0.99	0.99	0.99
EF1191	1	0.98	0.98	0.99	0.99	0.99	0.99	0.99	0.99	0.98	0.99	0.99	0.98	0.98	0.98	0.98	0.99	1	0.98	0.99	0.91	0.99	0.99	0.99
EF1192	1	0.99	0.99	0.99	0.98	0.99	0.99	0.99	0.99	0.99	0.99	0.99	0.99	0.99	0.99	0.99	0.99	1	0.99	0.99	0.99	0.99	0.99	0.99
EF1193	1	0.99	0.99	0.99	1	0.99	0.99	0.99	0.99	0.99	1	0.99	0.99	0.99	0.99	0.99	0.99	1	1	0.99	0.99	0.99	0.99	0.99
EF1194	1	0.99	0.99	0.99	0.99	1	0.99	1	0.99	0.99	1	1	0.99	0.99	0.99	0.99	0.99	1	0.99	0.99	0.99	0.99	0.99	0.99
EF1195	1	0.99	0.99	0.99	0.99	0.99	0.99	0.99	0.99	0.99	0.99	0.99	0.99	0.98	0.99	0.99	0.99	1	0.99	0.99	0.99	0.99	0.99	0.99
EF1196	1	0.99	0.99	1	0.99	0.99	1	1	0.99	0.99	0.99	1	1	1	1	1	1	1	1	1	0.99	1	0.99	1
EF1197	1	1	0.99	1	0.99	1	0.99	1	1	0.99	1	1	1	1	1	1	1	1	1	0.99	0.99	1	0.99	1
EF1198	1	0.97	0.98	0.98	0.98	0.98	0.98	0.99	0.98	0.99	0.98	0.99	0.98	0.98	0.98	0.98	0.98	1	0.98	0.98	0.98	1	0.98	0.98
EF1199	1	0.99	0.99	0.99	0.99	0.99	0.99	1	0.99	0.99	0.99	1	0.99	0.99	0.99	0.99	0.99	1	0.99	1	0.99	0.99	0.99	0.99
EF1200	1	0.99	0.99	0.98	0.99	1	0.99	0.98	0.99	0.99	0.99	0.98	0.99	1	0.99	0.99	0.98	1	0.99	1	0.99	1	0.99	0.98
EF1201	1	0.99	0.99	0.99	1	0.99	0.99	0.99	0.99	0.99	1	0.99	0.99	0.99	0.99	0.99	0.99	1	0.99	0.99	0.99	0.99	0.99	0.99
EF1202	1	1	1	1	1	1	1	1	1	1	1	1	1	1	1	1	1	1	1	1	1	1	1	1
EF1203	1	0.99	0.99	0.99	1	1	1	1	0.99	0.99	0.99	1	1	1	1	1	0.99	1	0.99	0.99	0.99	1	0.99	0.99
EF1204	1	0.99	0.99	0.99	0.99	1	1	1	0.99	0.99	0.99	1	0.99	1	0.99	0.99	0.99	1	0.99	0.99	0.99	1	0.99	0.99
EF1205	1	0.99	0.99	0.99	1	1	1	1	0.63	0.99	1	1	0.99	1	0.99	0.99	0.99	1	1	1	0.99	1	0.99	0.99
EF1206	1	0.98	0.99	0.99	0.99	0.99	0.99	0.99	0.99	0.99	1	0.99	0.99	1	0.99	0.99	0.99	1	1	0.99	0.99	1	0.99	0.99
EF1207	1	0.99	0.99	0.99	1	0.99	0.99	0.99	0.78	0.99	1	0.99	0.99	0.99	0.99	0.99	0.99	1	0.99	0.99	0.99	1	0.99	0.99
EF1209	0.65	0.99	0.99	1	1	0.99	1	0.99	0.99	0.99	1	0.99	0.99	1	0.99	0.99	1	1	0.99	1	0.99	1	0.99	1
EF1210	1	0.98	0.99	0.98	0.99	0.99	0.99	0.98	0.99	0.97	0.98	0.98	0.99	0.99	0.99	0.99	0.98	1	0.99	0.98	0.99	0.98	0.99	0.98
EF1211	1	0.99	0.99	0.99	0.99	1	0.99	1	0.99	0.99	0.99	1	1	0.99	1	1	0.99	1	0.99	0.99	0.99	0.99	0.99	0.99
EF1212	1	0.99	0.98	0.99	0.99	0.99	0.99	0.99	0.98	0.98	1	0.99	0.99	0.99	0.99	0.99	0.99	1	0.99	0.99	0.99	0.99	0.99	0.99
EF1213	1	0.99	0.99	0.99	0.99	0.99	0.99	0.99	0.99	0.99	0.99	0.99	0.99	0.99	0.99	0.99	0.99	1	0.99	0.99	0.99	0.99	0.99	0.99
EF1214	1	0.98	0.99	1	0.99	1	0.99	1	0.99	1	0.99	1	0.99	1	0.99	0.99	1	1	0.99	1	1	1	1	1
EF1215	1	0.98	0.99	0.99	0.99	0.99	0.99	1	0.99	0.98	1	1	0.99	1	0.99	0.99	0.99	1	0.99	0.99	0.99	0.99	0.99	0.99
EF1216	1	0.97	0.98	0.99	0.99	0.99	0.99	0.99	0.98	0.98	0.99	0.99	0.99	0.99	0.99	0.99	0.99	1	0.99	0.99	0.99	0.99	0.99	0.99
EF1217	1	0.98	0.99	0.99	0.99	0.98	0.99	0.99	0.99	0.99	0.98	0.99	0.99	0.99	0.99	0.99	0.99	1	0.99	0.99	0.99	0.99	0.99	0.99
EF1218	1	0.99	1	1	1	1	0.99	1	1	1	1	1	0.99	0.99	0.99	0.99	1	1	1	1	0.99	1	0.99	1
EF1219	1	1	1	1	0.99	0.99	1	1	0.99	1	0.99	1	0.99	1	0.99	0.99	1	1	1	1	1	0.99	1	1
EF1220	1	0.98	0.99	1	0.99	1	0.99	1	0.99	0.99	0.99	1	1	1	1	1	1	1	0.99	1	1	1	1	1
EF1221	1	0.99	0.99	0.99	0.99	0.99	0.99	0.99	0.99	0.99	0.99	0.99	1	0.99	1	1	0.99	1	0.99	0.99	0.99	0.99	0.99	0.99
EF1222	1	0.99	0.99	0.99	0.99	0.99	0.99	0.99	0.99	0.99	0.99	0.99	0.99	0.99	0.99	0.99	0.99	0.99	0.99	0.99	0.99	0.99	0.99	0.48
EF1223	1	0.98	0.99	0.99	0.99	0.99	0.99	0.99	0.99	0.98	0.99	0.99	0.99	0.99	0.99	0.99	0.99	0.99	0.99	0.99	0.99	0.99	0.99	0
EF1224	0.78	0.99	0.99	1	0.99	0.99	0.99	0.99	0.99	0.99	0.99	0.99	1	1	1	1	1	1	0.99	0.99	0.99	1	0.99	0
EF1225	1	0.99	0.99	0.99	1	0.99	0.98	0.99	0.99	0.99	0.99	0.99	0.99	0.99	0.99	0.99	0.98	1	1	0.99	0.99	0.99	0.99	0
EF1226	1	1	0.99	1	1	0.99	1	1	0.99	0.99	1	1	0.99	1	0.99	0.99	1	1	1	1	1	1	1	0
EF1227	1	0.99	0.99	1	0.99	0.99	0.99	0.99	0.99	1	0.99	0.99	1	1	1	1	1	1	1	0.99	0.99	0.99	0.99	0
EF1228	1	0.99	0.99	1	0.99	1	1	1	0.97	0.99	1	1	1	1	1	1	1	1	0.99	0.99	0.99	1	0.99	0
EF1229	1	0.98	0.98	0.99	0.98	0.98	0.98	0.99	0.98	0.97	0.99	0.99	0.98	0.99	0.98	0.98	0.99	0.99	0.98	0.98	0.99	0.99	0.99	0
EF1230	1	1	1	1	1	1	1	1	0.99	1	1	1	1	1	1	1	1	1	1	1	1	1	1	0
EF1231	1	0.99	1	1	1	1	1	1	0.99	0.99	1	1	0.99	1	0.99	0.99	1	1	1	1	1	1	1	0.45
EF1232	1	0.99	0.99	1	0.99	0.99	1	1	1	0.99	1	1	1	1	1	1	1	1	1	1	1	1	1	0
EF1233	1	0.99	0.99	0.99	0.99	0.99	0.98	0.99	0.98	1	0.99	0.99	0.99	0.99	0.99	0.99	0.99	1	0.99	1	0.99	0.99	0.99	0
EF1234	1	0.99	0.99	0.99	0.99	0.99	0.99	1	0.99	0.99	0.99	1	0.99	0.99	0.99	0.99	0.99	0.99	1	0.99	0.99	0.99	0.99	0
EF1235	1	0.99	0.99	0.99	0.99	0.99	0.99	0.99	0.99	0.99	0.99	0.99	0.99	0.99	0.99	0.99	0.99	0.99	0.99	0.99	0.99	0.99	0.99	0
EF1236	1	0.99	0.99	0.99	0.99	0.99	0.99	0.99	0.99	0.99	0.99	0.99	0.99	0.99	0.99	0.99	0.99	0.99	0.99	0.99	0.99	0.99	0.99	0
EF1237	1	1	0.99	1	0.99	1	0.99	1	0.99	1	0.99	1	1	1	1	1	1	1	0.99	1	1	1	1	0
EF1238	0.61	0.99	0.99	0.99	1	0.99	0.99	1	0.99	0.99	0.99	1	0.99	1	0.99	0.99	0.99	1	0.99	1	0.99	0.99	0.99	0
EF1239	1	0.99	0.99	0.99	0.99	0.99	0.99	0.99	0.99	0.99	0.99	0.99	0.99	0.99	0.99	0.99	0.99	1	0.99	0.99	0.99	0.99	0.99	0
EF1240	1	0.99	0.99	0.99	0.99	1	0.99	1	0.99	0.99	0.99	1	0.99	0.99	0.99	0.99	0.99	1	0.99	0.99	0.99	0.99	0.99	0.1
EF1241	1	1	1	0.99	1	1	1	1	1	1	1	1	1	1	1	1	0.99	1	1	1	1	0.99	1	0.57
EF1242	1	0.99	0.99	0.99	1	0.99	1	1	0.99	0.99	0.99	1	0.99	0.98	0.99	0.99	0.99	1	0.99	0.99	0.99	0.99	0.99	0.99
EF1243	1	0.99	0.99	0.99	0.99	0.99	0.99	0.99	0.99	0.99	0.99	0.99	0.98	0.99	0.98	0.98	0.99	1	0.99	0.99	0.99	0.99	0.99	0.99
EF1244	1	0.99	0.99	0.99	0.99	1	0.99	0.99	0.99	0.99	1	0.99	0.99	0.99	0.99	0.99	0.99	1	0.99	0.99	0.98	0.99	0.98	0.99
EF1246	1	0.99	0.99	0.86	1	0.99	0.99	0.82	0.99	0.99	1	1	0.99	0.99	0.99	0.99	0.99	1	0.99	0.99	1	0.99	1	0.99
EF1247	1	1	1	0.9	1	1	0.99	1	0.86	0.83	1	1	0.88	1	1	1	1	1	1	1	0.81	1	1	0.98
EF1248	1	1	1	1	1	1	1	1	1	1	1	1	1	1	1	1	1	1	1	1	1	1	1	1
EF1249	1	0.75	1	0.99	0.99	0.99	0.99	0.99	1	0.99	0.99	0.99	0.99	0.99	0.99	0.99	0.99	1	0.99	1	0.99	0.99	0.99	0.99
EF1250	1	0.98	0.99	1	1	1	1	0.99	0.99	0.99	0.99	0.99	0.99	1	0.99	0.99	1	1	0.99	0.99	0.99	1	0.99	1
EF1251	1	1	1	1	1	1	1	1	1	1	1	1	1	1	1	1	1	1	1	1	1	1	1	1
EF1253	1	0.98	0.99	0.98	0.99	0.99	0.99	0.99	0.98	0.98	0.99	0.99	0.99	0.99	0.99	0.99	0.98	1	0.99	0.99	0.99	0.98	0.99	0.98
EF1254	1	0.99	0.99	0.99	0.99	0.99	0.99	0.99	0.99	0.98	1	0.99	0.99	1	0.83	0.84	0.99	1	0.99	0.99	0.99	0.99	0.99	0.99
EF1255	1	0.99	0.99	1	0.99	1	0.99	0.99	0.99	0.98	0.99	0.99	1	0.99	1	1	1	1	0.99	0.99	0.99	1	0.99	1
EF1257	1	0.99	0.98	0.99	0.99	1	0.99	1	0.99	0.99	0.99	1	0.98	0.99	0.98	0.98	0.99	1	0.99	0.99	0.99	0.99	0.99	0.99
EF1258	1	1	1	1	0.99	1	1	1	1	0.99	1	1	1	1	1	1	1	1	1	1	1	1	1	1
EF1259	1	0.99	0.99	1	1	0.99	1	1	0.99	0.99	0.99	1	0.99	1	0.99	0.99	1	1	0.99	0.99	0.99	1	0.99	1
EF1260	1	0.99	0.99	1	0.99	0.99	0.99	0.99	1	0.99	1	0.99	1	0.99	1	1	1	1	1	0.99	0.99	1	0.99	1
EF1261	0.58	0.99	0.99	0.99	0.93	0.99	0.99	0.99	0.57	0.96	0.99	0.99	0.99	0.99	0.99	0.99	0.99	1	0.99	0.99	0.99	0.99	0.99	0.99
EF1262	1	0.99	0.99	0.99	0.99	0.99	0.99	0.99	0.99	0.98	0.99	0.99	0.99	0.99	0.99	0.99	0.99	1	1	0.99	0.99	0.99	0.99	0.99
EF1263	1	0.99	0.99	0.99	1	0.99	0.99	1	1	0.98	1	1	0.99	1	0.99	0.99	0.99	1	0.99	0.99	0.99	0.99	0.99	0.99
EF1264	1	1	1	1	0.99	0.99	1	0.99	0.66	0.99	0.99	0.99	1	0.99	1	1	1	1	0.99	1	1	1	0.99	0.99
EF1265	1	0.98	0.99	0.99	0.99	0.99	0.99	0.99	0.99	0.98	0.99	0.99	1	0.99	1	1	0.99	1	0.99	0.99	0.99	0.99	0.99	0.99
EF1266	1	0.98	0.99	0.97	0.97	0.98	0.98	0.98	0.98	0.97	0.98	0.98	0.98	0.98	0.98	0.98	0.97	1	0.97	0.97	0.97	0.97	0.97	0.97
EF1267	1	0.98	0.98	0.98	0.99	0.98	0.98	0.99	0.98	0.98	0.98	0.99	0.97	0.98	0.97	0.97	0.98	1	0.99	0.98	0.99	0.98	0.99	0.98
EF1268	1	0.99	0.99	0.99	0.99	1	0.99	0.99	0.99	0.99	1	0.99	0.99	0.99	0.99	0.99	0.99	1	0.99	1	0.99	0.99	0.99	0.99
EF1269	1	1	0.99	0.99	0.98	1	0.99	1	0.98	0.98	0.99	1	0.98	0.99	0.98	0.98	0.99	1	0.99	0.99	0.99	0.99	0.99	0.99
EF1270	1	1	1	1	1	1	1	1	1	1	1	1	1	1	1	1	1	1	1	1	1	1	1	1
EF1271	1	1	1	0.99	1	1	1	1	1	0.98	1	1	1	0.99	1	1	0.99	1	1	1	0.99	0.99	0.99	0.99
EF1272	1	1	1	0.99	0.99	0.99	0.99	0.99	1	0.99	0.99	0.99	1	0.99	1	1	0.99	1	0.99	0.99	1	0.99	1	0.99
EF1273	1	1	1	1	1	1	1	1	1	1	1	1	1	1	1	1	1	1	1	1	1	1	1	1
EF1274	1	1	0.99	1	1	1	1	1	1	0.99	0.99	1	1	1	1	1	1	1	0.99	1	0.99	1	0.99	1
EF1275	1	1	1	1	1	1	1	1	0.99	1	1	1	1	1	1	1	1	1	1	1	0.99	1	0.99	1
EF1276	1	1	1	1	1	0.99	1	1	1	0.99	0.99	1	0.99	0.99	0.99	0.99	1	1	1	0.99	0.99	1	0.99	1
EF1277	1	1	0.99	0.99	0.99	1	0.99	1	0.99	1	0.99	1	0.99	0.99	0.99	0.99	0.99	1	0.99	0.99	0.98	0.99	0.98	0.99
EF1278	1	1	0.98	0.96	0.96	0.97	0.97	0.97	0.96	0.93	0.98	0.97	0.98	0.97	0.98	0.98	0.96	1	0.97	0.92	0.99	0.96	0.99	0.96
EF1279	1	1	0.98	0.99	0.98	0.99	0.98	0.99	0.99	0.99	0.99	0.99	0.98	0.99	0.98	0.98	0.99	1	0.99	0.99	0.99	0.99	0.99	0.99
EF1280	1	1	1	0.99	0.99	0.99	0.99	0.99	0.99	0.99	0.99	0.99	0.99	1	0.99	0.99	0.99	1	0.99	1	0.99	0.99	0.99	0.99
EF1281	1	1	1	1	0.99	0.99	0.99	0.99	0.99	0.99	1	0.99	0.99	1	0.99	0.99	1	1	1	1	0.99	1	0.99	1
EF1282	1	1	1	0.99	1	1	0.99	1	1	1	1	1	1	1	1	1	0.99	1	0.99	0.99	1	0.99	1	0.99
EF1283	1	1	1	0.99	1	0.99	0.99	0.99	0.99	0.99	0.99	0.99	0.99	1	0.99	0.99	0.99	1	1	0.99	0.99	0.99	0.99	0.99
EF1284	1	1	0.99	0.99	0.99	0.99	0.99	0.99	1	1	0.99	0.99	0.99	0.99	0.99	0.99	0.99	1	0.99	0.99	1	0.99	1	0.99
EF1285	1	1	0.99	0.99	0.99	0.98	0.99	0.99	0.99	0.98	0.98	0.99	0.99	0.99	0.99	0.99	0.99	1	0.99	0.99	0.99	0.99	0.99	0.99
EF1286	1	1	1	1	1	1	1	1	1	0.99	1	1	1	1	1	1	1	1	1	1	1	1	1	1
EF1287	1	1	0.99	0.99	0.99	0.99	0.99	0.99	0.99	0.99	0.99	0.99	0.99	0.99	0.99	0.99	0.99	1	1	0.99	0.99	0.99	0.99	0.99
EF1288	0.79	1	0.99	0.99	0.99	0.99	0.99	0.99	0.99	0.99	0.99	0.99	0.99	0.99	0.99	0.99	0.99	1	0.99	0.99	0.99	0.99	0.99	0.99
EF1289	1	1	0.99	1	0.99	0.99	0.98	0.99	0.99	0.98	0.99	0.99	0.98	1	0.98	0.98	1	1	0.99	0.99	0.99	1	0.99	1
EF1290	1	1	0.99	0.98	0.99	0.98	0.99	0.99	0.98	0.98	0.99	0.99	0.98	0.98	0.98	0.98	0.98	1	0.99	1	0.99	0.98	0.99	0.98
EF1291	1	1	0.98	0.98	0.94	0.98	0.94	0.95	0.95	0.94	0.99	0.95	0.98	0.99	0.98	0.98	0.98	1	0.94	0.95	0.95	0.98	0.95	0.98
EF1292	1	1	0.99	1	1	0.99	1	1	0.99	1	1	1	0.99	0.99	0.99	0.99	1	1	1	0.99	0.99	1	0.99	1
EF1293	1	1	0.97	0.97	0.92	0.98	0.98	0.98	0.98	0.98	0.99	0.94	0.98	0.98	0.98	0.98	0.97	1	0.98	0.98	0.94	0.98	0.98	0.97
EF1295	1	1	0.99	0.99	0.99	0.99	0.99	0.99	0.99	0.99	0.99	0.99	0.99	0.99	0.99	0.99	0.99	1	0.99	0.99	0.99	0.99	0.99	0.99
EF1296	1	1	0.99	0.99	1	1	0.99	0.98	0.98	0.98	1	0.98	0.99	1	0.99	0.99	0.99	1	0.98	1	0.99	1	0.99	0.99
EF1297	1	1	0.99	0.99	0.99	0.99	0.99	0.99	0.99	0.99	0.99	0.99	0.99	0.99	0.99	0.99	0.99	1	0.99	0.99	0.99	0.99	0.99	0.99
EF1298	1	1	0.98	0.99	0.98	0.98	0.99	0.99	0.99	0.99	0.99	0.99	0.98	0.98	0.98	0.98	0.99	1	0.98	0.98	0.99	0.98	0.99	0.99
EF1299	1	1	1	1	1	1	0.99	1	1	1	1	1	1	0.99	1	1	1	1	1	1	1	1	1	1
EF1300	1	1	0.99	0.99	0.99	0.99	0.99	0.98	0.99	0.98	0.98	0.98	0.99	0.99	0.99	0.99	0.99	1	0.99	0.99	0.99	0.99	0.99	0.99
EF1301	1	1	0.99	1	0.99	0.99	0.99	0.99	1	0.99	0.99	0.99	0.99	0.99	0.99	0.99	1	1	0.99	0.99	0.99	1	0.99	1
EF1302	1	1	0.99	0.99	0.99	0.98	0.99	0.99	0.99	0.99	0.99	0.99	0.99	0.99	0.99	0.99	0.99	1	1	0.99	0.99	0.99	0.99	0.99
EF1303	1	1	0.99	1	1	1	1	0.99	0.99	1	1	0.99	0.99	1	0.99	0.99	1	1	1	1	1	1	1	1
EF1304	1	1	0.99	0.99	0.99	0.99	0.99	0.99	0.99	0.99	0.99	0.99	0.99	0.99	0.99	0.99	0.99	1	0.99	0.99	0.99	0.99	0.99	0.99
EF1305	1	1	1	0.99	0.99	1	1	1	0.99	0.99	1	1	0.99	0.99	0.99	0.99	0.99	1	1	1	1	0.99	1	0.99
EF1306	1	1	1	1	0.99	1	1	1	1	0.99	1	1	1	1	1	1	1	1	1	1	1	1	1	1
EF1307	1	1	1	1	0.99	0.99	1	1	1	1	1	1	1	1	1	1	1	1	1	1	1	1	1	1
EF1308	0.52	1	1	0.99	0.99	0.99	1	1	0.99	0.99	0.99	1	0.99	1	0.99	0.99	0.99	1	1	1	0.99	0.99	0.99	0.99
EF1309	1	1	1	1	1	1	1	1	1	1	1	1	1	0.99	1	1	1	1	1	1	1	1	1	1
EF1310	1	1	0.99	0.99	0.99	1	1	1	1	0.99	0.99	1	1	1	1	1	0.99	1	1	0.99	1	0.99	1	0.99
EF1311	1	1	0.99	0.99	0.99	0.99	0.99	0.99	0.99	0.99	0.99	0.99	0.99	0.99	0.99	0.99	0.99	1	0.99	0.99	0.99	0.99	0.99	0.99
EF1312	1	1	0.99	0.99	1	0.99	0.99	0.99	0.99	0.99	1	0.99	0.99	0.99	0.99	0.99	0.99	1	0.99	0.99	0.99	1	0.99	0.99
EF1313	1	1	0.99	1	0.99	1	0.89	1	1	1	1	1	1	1	0.63	0.63	1	1	0.99	1	0.99	1	0.99	1
EF1314	1	1	0.99	0.99	0.99	0.99	0.95	0.99	0.99	0.99	1	0.99	0.99	0.99	0.99	0.99	0.99	0.99	0.99	0.99	0.99	0.99	0.99	0.99
EF1315	1	1	1	1	1	1	1	1	1	1	1	1	1	1	1	1	1	0.99	1	1	1	0.99	1	1
EF1316	1	1	0.99	1	1	0.99	0.99	1	0.98	0.99	1	1	0.99	1	0.99	0.99	1	0.99	0.99	1	0.99	1	0.99	1
EF1317	1	1	0.99	0.99	0.99	0.99	0.99	0.99	0.99	1	0.99	0.99	0.99	0.99	0.99	0.99	0.99	1	0.99	0.99	0.99	1	0.99	0.99
EF1318	1	1	0.99	0.99	0.99	0.99	0.99	0.99	0.99	1	0.99	0.99	1	0.99	1	1	0.99	1	0.99	1	0.99	0.99	0.99	0.99
EF1319	1	1	0.99	0.99	0.99	0.99	0.99	0.99	0.98	0.99	0.99	0.99	0.99	0.99	0.99	0.99	0.99	1	1	0.99	0.99	0.99	0.99	0.99
EF1320	1	1	0.99	1	0.99	0.99	0.99	0.99	0.99	0.99	0.99	0.99	0.99	1	0.99	0.99	0.99	1	1	0.99	1	0.99	1	1
EF1321	1	1	0.99	0.99	0.99	0.99	0.99	0.99	0.99	0.99	0.99	0.67	0.99	0.99	0.99	0.99	0.99	1	1	1	0.99	0.99	0.99	0.99
EF1322	1	1	1	1	1	0.99	1	1	1	1	1	1	0.99	1	0.99	0.99	1	1	0.99	1	1	1	1	1
EF1323	1	1	0.99	0.99	0.99	0.99	0.99	0.99	0.99	0.99	0.99	0.99	0.99	1	0.99	0.99	0.99	1	0.99	0.99	0.99	0.99	0.99	0.99
EF1324	1	1	1	0.99	1	1	1	1	1	1	1	1	1	1	1	1	0.99	1	1	1	1	0.99	1	0.99
EF1325	1	1	0.99	1	1	1	1	1	0.99	0.99	1	1	1	1	1	1	1	1	1	0.99	0.99	1	0.99	1
EF1326	1	1	0.99	0.99	0.99	0.99	0.99	1	0.99	1	1	1	0.99	1	0.99	0.99	0.99	1	1	0.99	0.99	0.99	0.99	0.99
EF1327	0.74	1	0.99	1	0.99	0.99	0.99	0.99	0.99	0.99	1	0.99	0.99	1	0.99	0.99	1	1	0.99	0.99	0.99	0.99	0.99	1
EF1328	1	1	1	0.99	1	1	1	1	1	0.99	1	1	0.99	1	0.99	0.99	0.99	1	1	1	1	1	1	0.99
EF1329	1	1	0	0	0.79	0	0.79	0	0	0.99	0	0	0	0	0	0	0	1	0	0	0	0.79	0	0
EF1330	1	1	0	0	0.87	0	0.83	0	0	0.87	0	0	0	0	0	0	0	0.87	0	0	0	0.87	0	0
EF1331	1	1	0	0	1	0	1	0	0	0.99	0	0	0	0	0	0	0	1	0	0	0	1	0	0
EF1332	1	1	0	0	1	0	0.99	0	0	0.99	0	0	0	0	0	0	0	1	0	0	0	1	0	0
EF1333	1	1	0.07	0.13	1	0.13	1	0	0.07	0.98	0.13	0.13	0.12	0.13	0.12	0.07	0.13	1	0	0.13	0.13	1	0.13	0.13
EF1334	1	1	0	0	1	0	1	0	0	0.99	0	0	0	0	0	0	0	1	0	0	0	1	0	0
EF1335	1	0.92	0	0	0.99	0	1	0	0	0.99	0	0	0	0	0	0	0	1	0	0	0	1	0	0
EF1336	1	1	0	0	0.99	0	1	0	0	1	0	0	0	0	0	0	0	1	0	0	0	1	0	0
EF1337	1	1	0.99	0	0.97	0.97	1	0	0	0.96	0.97	0	0.98	0	0.98	0.98	0	1	0.99	0	1	0.98	1	0
EF1338	1	1	0.99	0.99	0.98	0.99	1	0.99	0.99	0.99	0.99	0.99	0.99	0.99	0.99	0.99	0.99	0.95	0.93	0.99	0.99	0.99	0.86	0.99
EF1339	1	0.97	1	1	0.99	1	1	0.95	0.99	0.96	0.99	0.92	0.99	1	0.99	0.99	1	1	0.99	1	1	0.98	1	0.83
EF1340	1	1	0.98	0.99	0.99	0.99	0.99	0.99	0.99	0.97	0.99	0.98	0.99	0.99	0.99	0.99	0.99	1	1	0.99	0.99	0.99	0.99	0.99
EF1341	0.89	1	0.99	1	0.99	0.99	1	0.99	1	0.99	0.99	0.99	0.99	0.99	0.99	0.99	1	0.97	1	0.99	0.99	0.99	0.99	1
EF1342	1	1	0.98	1	0.99	0.99	1	1	1	0.99	1	1	0.99	0.99	0.99	0.99	1	0.99	0.99	0.99	0.99	0.99	0.99	1
EF1343	1	1	0.99	0.99	1	1	0.99	0.99	0.99	0.99	0.99	0.99	0.99	0.99	0.99	0.99	0.99	1	0.99	1	0.99	0.99	0.99	0.99
EF1344	1	1	0.99	0.99	0.99	0.99	1	0.99	0.99	0.99	0.99	0.99	0.99	0.99	0.99	0.99	0.99	1	0.99	0.99	0.99	0.99	0.99	0.99
EF1345	1	1	0.99	0.99	0.99	0.99	0.99	0.99	1	0.99	0.99	0.99	0.99	0.99	0.99	0.99	0.99	1	0.99	1	0.99	0.99	0.99	0.99
EF1346	1	1	0.99	0.99	0.99	0.99	0.99	0.99	0.98	0.99	0.99	0.99	1	0.99	1	1	0.99	1	0.99	0.97	0.99	1	0.99	0.99
EF1347	1	1	0.99	0.99	0.99	0.99	0.99	0.99	0.99	0.99	0.99	0.99	0.99	0.99	0.99	0.99	0.99	1	0.99	0.99	0.99	0.99	0.99	0.99
EF1348	1	1	1	0.99	0.99	0.99	0.99	1	0.99	0.99	0.99	1	0.99	0.99	0.99	0.99	0.99	1	1	0.99	0.99	0.99	0.99	0.57
EF1349	1	1	0.99	0.99	0.99	0.99	0.99	1	0.99	0.99	0.99	1	0.99	0.99	0.99	0.99	0.99	1	0.99	1	0.99	0.99	0.99	0.99
EF1350	1	1	0.99	0.99	0.99	0.99	0.99	0.99	0.99	0.98	0.99	0.99	0.98	0.99	0.98	0.98	0.99	1	0.99	0.98	0.98	0.98	0.98	0.99
EF1351	1	1	0.99	0.99	0.99	1	1	1	0.98	0.98	1	1	0.99	0.99	0.99	0.99	0.99	1	1	1	0.98	0.99	0.98	0.99
EF1352	1	1	0.99	0.99	0.99	0.99	1	0.99	0.99	0.99	1	0.99	0.99	0.99	0.99	0.99	0.99	1	0.99	1	0.99	0.99	0.99	0.99
EF1353	1	1	1	1	1	1	1	1	1	1	1	1	1	1	1	1	1	1	0.99	1	1	1	1	1
EF1354	1	1	1	1	1	1	1	1	1	1	1	1	1	1	1	1	1	1	1	1	1	1	1	1
EF1355	0.67	1	1	1	1	1	1	1	0.99	0.99	1	1	1	1	1	1	1	1	1	1	1	1	0.99	1
EF1356	0.5	1	1	1	1	1	1	1	1	1	1	1	1	1	1	1	1	1	1	1	1	1	1	1
EF1357	1	1	0.99	0.99	1	1	0.99	0.99	0.99	0.99	0.99	0.99	0.99	0.99	0.99	0.99	0.99	1	0.99	1	0.99	0.99	0.99	0.99
EF1358	1	1	0.99	1	1	1	0.99	1	1	0.99	1	1	0.99	1	0.99	0.99	1	1	1	1	1	1	1	1
EF1359	1	1	0.99	0.99	1	0.99	0.99	0.99	0.99	0.99	0.99	0.99	0.99	0.99	0.99	0.99	0.99	1	1	0.99	0.99	1	0.99	0.99
EF1360	0.9	1	0.99	0.99	1	0.99	0.99	0.99	0.99	0.99	0.99	0.99	0.99	0.99	0.99	0.99	0.99	1	0.99	0.99	0.99	0.99	0.99	0.99
EF1361	1	1	1	0.99	1	1	1	1	1	1	1	1	0.99	1	0.99	0.99	0.99	1	1	1	1	1	1	0.99
EF1362	1	1	0.98	0.99	0.99	0.98	0.53	0.99	0.98	0.99	0.99	0.99	0.99	0.99	0.99	0.99	0.99	1	0.99	0.99	0.98	1	0.98	0.99
EF1363	1	1	0.99	0.99	0.99	0.99	0.99	0.99	0.99	0.99	0.99	0.99	0.99	0.99	0.99	0.99	0.99	1	1	1	0.99	0.99	0.99	0.99
EF1364	1	1	0.99	0.99	0.99	0.99	0.99	0.99	0.92	0.99	0.99	0.99	0.98	0.99	0.98	0.98	0.99	1	0.99	0.99	0.99	0.99	0.99	0.99
EF1365	1	1	0.99	0.99	0.99	0.99	0.99	0.99	0.99	0.99	1	0.99	0.99	0.99	0.99	0.99	0.99	1	0.99	0.99	1	0.99	1	0.99
EF1366	1	1	0.99	0.99	0.99	0.99	0.99	0.99	0.99	0.98	0.99	0.99	0.99	0.99	0.99	0.99	0.99	1	0.99	0.99	0.99	0.99	0.99	0.99
EF1367	1	1	1	1	1	1	1	1	1	1	1	1	1	1	1	1	1	1	1	1	1	1	1	1
EF1368	1	1	1	1	0.99	0.99	1	1	0.99	0.99	0.99	1	0.99	1	0.99	0.99	1	1	0.99	0.99	0.99	1	0.99	1
EF1369	1	1	0.98	0.98	0.98	0.99	0.99	0.99	0.99	0.99	0.98	0.99	0.99	0.99	0.99	0.99	0.99	1	0.99	0.99	0.99	0.99	0.99	0.98
EF1370	1	0.71	0.99	1	1	1	1	1	1	0.99	1	1	0.99	1	0.99	0.99	1	1	0.99	1	1	0.99	1	1
EF1371	1	1	0.98	0.99	0.99	0.99	0.99	0.98	0.99	0.99	0.99	0.98	0.99	0.99	0.99	0.99	0.99	1	0.99	0.99	0.99	0.99	0.99	0.99
EF1372	1	1	0.99	1	0.99	0.99	1	0.99	0.99	0.99	1	0.99	0.99	1	0.99	0.99	1	1	0.99	1	1	1	1	1
EF1373	1	1	0.99	0.99	0.99	0.99	1	0.99	0.99	1	0.99	0.99	0.99	0.99	0.99	0.99	0.99	1	1	1	0.99	0.99	0.99	0.99
EF1374	1	1	0.99	0.99	1	0.99	0.99	0.99	0.99	0.98	0.99	0.99	0.99	1	0.99	0.99	0.99	1	0.99	0.99	0.99	1	0.99	0.99
EF1375	1	1	1	1	1	1	1	1	1	1	1	1	1	1	1	1	1	1	1	1	0.99	1	0.99	1
EF1376	1	1	0.99	0.99	0.99	0.99	0.99	0.99	0.99	0.99	0.99	0.99	0.99	0.99	0.99	0.99	0.99	1	0.99	0.98	0.99	0.99	0.99	0.99
EF1377	1	1	0.99	0.99	0.99	1	1	1	0.99	0.99	0.99	1	1	0.99	1	1	0.99	1	1	0.99	0.99	0.99	0.99	0.99
EF1378	1	1	0.99	1	1	0.99	1	1	0.98	0.99	0.99	1	1	1	1	1	1	1	1	1	0.97	0.97	0.97	1
EF1379	1	1	0.99	1	0.99	1	0.99	1	1	0.99	1	1	0.99	1	0.99	0.99	1	1	0.99	0.99	0.99	1	0.84	1
EF1380	1	1	0.98	0.99	0.98	0.99	1	0.99	0.99	0.99	0.98	0.99	0.99	0.99	0.99	0.99	0.99	1	0.98	0.99	0.99	0.99	0.99	0.99
EF1381	1	1	0.99	0.99	0.99	0.99	0.99	0.99	0.99	0.99	1	0.99	0.99	0.99	0.99	0.99	0.99	1	0.99	0.99	0.99	0.99	0.99	0.98
EF1382	1	1	0.99	0.99	0.99	0.99	0.99	0.99	0.99	0.99	1	0.99	0.99	0.99	0.99	0.99	0.99	1	0.99	0.99	0.99	0.99	0.99	0.99
EF1383	1	1	0.99	0.99	0.99	1	0.99	1	1	0.98	0.99	1	1	1	1	1	0.99	1	1	1	0.99	1	0.99	0.99
EF1384	1	1	0.99	1	1	1	1	1	0.99	0.99	1	1	1	1	1	1	1	1	0.99	1	1	1	1	1
EF1385	1	1	1	0.99	1	0.99	1	0.99	1	1	1	0.99	1	0.99	1	1	0.99	1	0.99	1	0.99	0.99	0.99	0.99
EF1386	1	1	0.98	0.99	0.98	0.99	0.99	0.99	0.99	0.98	1	0.99	0.99	0.99	0.99	0.99	0.99	1	0.99	0.99	0.99	0.99	0.99	0.99
EF1387	1	1	0.98	0.99	0.99	1	0.99	0.99	0.99	0.99	1	0.99	0.99	0.99	0.99	0.99	0.99	1	1	0.99	0.98	0.99	0.98	0.99
EF1388	1	1	1	1	1	0.99	0.99	0.99	1	0.99	1	0.99	0.98	0.99	0.98	0.98	1	1	1	1	0.99	0.99	0.99	1
EF1389	0.91	1	0.99	0.99	0.99	0.99	0.98	0.99	0.99	0.99	1	0.99	0.7	0.99	0.99	0.99	0.99	1	0.99	0.99	0.99	0.99	0.99	0.99
EF1390	1	1	0.99	0.99	0.99	0.99	0.99	0.99	0.99	0.99	1	0.99	0.99	0.99	0.99	0.99	0.99	1	0.99	0.99	0.99	0.99	0.99	0.99
EF1391	1	1	0.99	0.99	1	0.99	0.99	0.99	1	0.99	1	0.99	0.99	0.99	0.99	0.99	0.99	1	0.99	0.99	0.99	0.99	0.99	0.99
EF1392	1	1	1	0.99	0.97	0.99	0.99	0.99	0.99	0.99	1	0.98	0.99	0.99	0.99	0.99	0.99	1	0.99	0.99	0.99	0.99	0.99	0.99
EF1393	1	1	0.99	0.99	0.99	0.99	0.99	0.99	0.98	0.98	1	0.99	0.99	0.99	0.99	0.99	0.99	1	0.99	0.99	0.99	0.99	0.99	0.99
EF1394	1	1	0.99	0.99	0.99	1	1	1	1	0.98	1	1	0.99	0.99	0.99	0.99	0.99	1	0.99	0.99	1	0.99	1	0.99
EF1395	1	1	0.99	0.98	0.99	0.99	0.99	1	0.99	0.99	1	1	0.99	0.98	0.99	0.99	0.98	1	0.98	0.99	0.99	0.99	0.99	0.98
EF1396	1	1	0.98	0.99	0.98	0.99	0.99	0.98	0.99	0.98	1	0.98	0.99	0.99	0.99	0.99	0.99	1	0.99	0.99	1	0.99	1	0.99
EF1397	1	1	0.99	0.99	0.99	0.99	0.99	0.98	0.99	0.99	0.98	0.98	0.99	0.99	0.99	0.99	0.99	1	1	0.99	1	0.99	1	0.99
EF1398	1	1	0.99	0.99	0.99	0.98	0.99	0.99	0.99	0.99	0.99	0.99	0.99	0.99	0.99	0.99	0.99	1	1	0.99	0.99	0.99	0.99	0.99
EF1399	1	1	0.99	1	0.99	0.99	1	0.99	0.99	0.99	1	0.99	0.99	0.99	0.99	0.99	1	1	0.99	0.99	0.99	0.99	0.99	1
EF1400	1	1	0.99	0.99	0.99	0.99	0.99	0.99	0.99	0.99	0.99	0.99	0.99	0.99	0.99	0.99	0.99	1	0.99	0.99	0.99	1	0.99	0.99
EF1401	1	1	0.98	0.94	1	0.95	0.95	0.97	0.95	0.97	0.94	0.97	1	0.97	1	1	0.94	1	0.95	0.95	1	1	1	0.94
EF1402	1	1	1	1	1	1	1	1	1	1	1	1	1	1	1	1	1	1	1	1	1	1	1	1
EF1403	1	1	0.99	0.99	1	1	0.99	0.99	0.99	0.99	0.99	0.99	0.99	0.99	0.99	0.99	0.99	1	0.99	1	0.99	1	0.99	0.99
EF1404	1	1	0.99	0.99	0.99	0.99	0.99	0.99	0.99	0.99	0.98	0.99	0.99	0.99	0.99	0.99	0.99	1	0.99	0.99	0.98	0.98	0.99	0.99
EF1405	1	1	1	1	0.99	0.99	1	1	1	1	0.99	1	0.99	1	0.99	0.99	1	1	0.99	0.99	1	0.99	1	1
EF1406	1	1	0.99	1	0.99	0.99	0.99	1	0.99	0.99	0.99	1	0.99	0.99	0.99	0.99	1	1	0.99	0.99	0.99	0.99	0.99	1
EF1407	1	1	0.98	0.96	0.97	0.97	0.97	0.96	0.97	0.99	0.97	0.96	0.97	0.97	0.97	0.97	0.96	1	0.96	0.97	0.97	0.97	0.97	0.96
EF1408	0.49	1	0.99	0.99	0.99	0.99	0.99	0.99	0.99	0.99	1	0.99	0.99	0.99	0.99	0.99	0.99	1	0.99	0.99	0.99	0.99	0.99	0.99
EF1409	1	1	1	1	0.99	0.99	0.99	0.99	0.99	1	1	1	1	1	1	1	1	1	0.99	1	1	1	1	1
EF1410	0.88	1	0.99	1	0.99	0.99	0.99	1	0.99	0.99	0.99	1	0.99	0.99	0.99	0.99	1	1	0.99	0.99	0.99	0.99	0.99	1
EF1411	1	1	1	1	0.99	1	0.99	1	1	0.99	0.99	1	0.79	0.99	1	1	1	1	0.99	0.99	0.99	1	0.99	1
EF1412	1	1	0.99	1	1	0.99	0.99	1	0.99	0.99	0.99	1	0.99	0.99	0.99	0.99	1	1	0.99	0.99	0.99	1	0.99	1
EF1413	1	1	0.99	0.99	0.99	1	0.99	1	0.99	0.97	0.99	1	0.46	0.99	0.46	0.46	0.99	1	0.99	0.99	0.99	0.99	0.99	0.99
EF1414	0.73	0.73	0.72	0.72	0.72	0.73	0.73	0.72	0.72	0.72	0.72	0.72	0.72	0.73	0.72	0.72	0.72	0.73	0.72	0.73	0.73	0.72	0.73	0.72
EF1415	1	1	0.99	0.99	0.99	0.99	0.99	0.99	0.99	0.99	0.99	0.99	0.99	0.99	0.99	0.99	0.99	1	0.99	0.99	0.99	0.99	0.99	0.99
EF1416	0.69	1	0.99	0.99	0.99	0.99	0.99	0.99	0.99	0.99	0.99	0.99	0.99	0.99	0.99	0.99	0.99	1	0.99	0.99	0.99	0.99	0.99	0.99
EF1417	0.96	0	0	0	0	0	0	0	0	0.94	0	0	0	0	0.93	0.93	0	0	0	0	0	0	0	0
EF1418	0.94	0	0	0	0	0	0	0	0	0.9	0	0	0	0	0.89	0.89	0	0	0	0	0	0	0	0
EF1419	0.96	0	0	0	0	0	0	0	0	0	0	0	0	0	0	0	0	0	0	0	0	0	0	0
EF1420	0.95	0	0.09	0	0.09	0	0.09	0.09	0.09	0.09	0	0.09	0.09	0.09	0.09	0.09	0.09	0.09	0.09	0	0	0.09	0	0.07
EF1421	0.94	0.18	0	0	0	0.18	0	0	0.2	0.94	0	0	0.22	0	0.95	0.95	0	0	0	0	0	0	0	0
EF1422	0.99	0.15	0	0	0	0	0	0	0	0.24	0	0	0	0	0.24	0.24	0	0	0	0	0	0	0	0
EF1423	0.95	0	0	0	0	0	0	0	0	0	0	0	0	0	0	0	0	0	0	0	0	0	0	0
EF1424	0.99	0	0	0	0	0	0	0	0	0.99	0	0	0	0	0.98	0.98	0	0	0	0	0	0	0	0
EF1425	0.99	0	0	0	0	0	0	0	0	0.97	0	0	0	0	0.99	0.99	0	0	0	0	0	0	0	0
EF1426	0.99	0	0	0	0	0	0	0	0	0.96	0	0	0	0	0.99	0.99	0	0	0	0	0	0	0	0
EF1427	0.99	0	0	0	0	0	0	0	0	0.97	0	0	0	0	0.99	0.99	0	0	0	0	0	0	0	0
EF1428	0.97	0	0	0	0	0.57	0	0	0	0.97	0	0	0	0	0.97	0.97	0	0	0.57	0	0	0	0	0
EF1429	0.97	0	0	0	0	0.79	0	0	0	0.98	0	0	0	0	0.97	0.97	0	0	0.79	0	0	0	0	0
EF1430	0.97	0	0	0	0	0	0	0	0	0.96	0	0	0	0	0.95	0.95	0	0	0	0	0	0	0	0
EF1431	0	0	0	0	0	0	0	0	0	0	0	0	0	0	0	0	0	0	0	0	0	0	0	0
EF1432	0.8	0	0	0	0	0	0	0	0	0.8	0	0	0	0	0.8	0.8	0	0	0	0	0	0	0	0
EF1433	0.99	0	0	0	0	0	0	0	0	0.99	0	0	0	0	1	1	0	0	0	0	0	0	0	0
EF1434	1	0	0	0	0.3	0	0	0	0	1	0	0	0	0	0.99	0.99	0	0	0	0	0	0	0	0
EF1435	0.98	0	0	0	0	0	0	0	0	0.35	0	0	0	0	1	1	0	0	0	0	0	0	0	0
EF1436	0.98	0	0	0	0	0	0	0	0	0.98	0	0	0	0	1	1	0	0	0	0	0	0	0	0
EF1437	0.98	0.71	0.71	0	0.84	0.5	0	0	0	0.97	0.72	0	0	0	1	1	0.88	0	0	0.88	0	0	0	0.88
EF1438	0.43	0	0	0	0	0	0	0	0	0.94	0	0	0	0	1	1	0.9	0	0	0.9	0	0.93	0	0.9
EF1439	0.96	0	0	0	0	0	0	0	0	0.98	0	0	0	0	1	1	0	0	0	0	0	0	0	0
EF1440	0.12	0	0	0	0.11	0.11	0	0.11	0.56	0.15	0.52	0	0	0	0.57	0.57	0.15	0	0	0.15	0	0.12	0	0.56
EF1441	0	0	0	0	0	0	0	0	0.95	0	0	0	0.12	0	0.99	0.99	0.11	0	0	0.11	0	0	0	0.93
EF1442	0	0	0	0	0.93	0	0	0	0.92	0	0	0	0	0	0.93	0.93	0	0	0	0	0	0	0	0
EF1443	0.23	0.1	0.11	0.11	0.1	0.11	0	0.11	0.09	0.23	0.09	0	0.09	0	0.55	0.55	0.11	0	0.55	0.11	0.1	0	0.36	0.11
EF1444	0.93	0	0	0	0	0	0	0	0	0	0	0	0	0	0	0	0	0	0	0	0	0.93	0	0
EF1445	0.99	0	0	0	0	0	0	0	0	0.91	0	0	0	0	0.98	0.98	0	0	0	0	0	0	0	0
EF1446	0.89	0	0.76	0.22	0	0	0	0.69	0.27	0.94	0	0	0	0	0.99	0.99	0.74	0	0	0.74	0	0.19	0	0.74
EF1447	0.88	0	0	0	0	0	0	0	0	0.99	0	0	0	0	0.99	0.99	0	0	0	0	0	0	0	0
EF1448	0.98	0.52	0.52	0	0.52	0.52	0	0	0	0.97	0	0	0	0	1	1	0	0	0	0	0	0.68	0	0
EF1449	0.97	0	0	0	0	0	0	0	0	1	0	0	0	0	1	1	0	0	0	0	0	0	0	0
EF1450	0.99	0	0	0	0	0	0	0	0	1	0	0	0	0	1	1	0	0	0	0	0	0	0	0
EF1451	0.98	0	0	0	0	0	0	0	0	0.97	0	0	0	0	0	0	0	0	0	0	0	0	0	0
EF1452	0.99	0	0.21	0	0.21	0	0.05	0	0	0.96	0.22	0	0.21	0	0.21	0.21	0	0	0	0	0	0.22	0	0
EF1453	1	0	0	0	0	0	0	0	0	0.98	0	0	0	0	0	0	0	0	0	0	0	0	0	0
EF1454	0.99	0	0	0	0	0	0	0	0	0.91	0	0	0	0	0.93	0.93	0	0	0	0	0	0	0	0
EF1455	0.91	0.04	0	0	0	0	0	0	0	0.93	0	0	0	0	0.94	0.94	0	0	0	0	0	0	0	0
EF1456	0.96	0	0	0	0	0	0	0	0	0.89	0	0	0	0	0.88	0.88	0	0	0	0	0	0	0	0
EF1457	0.95	0	0	0	0	0	0	0	0	0.98	0	0	0	0	0.98	0.98	0	0	0	0	0	0	0	0
EF1458	0.99	0	0	0	0	0	0	0	0	0.97	0	0	0	0	0.99	0.99	0	0	0	0	0	0	0	0
EF1459	1	0	0	0	0	0	0	0	0	0.99	0	0	0.61	0	0.99	0.99	0	0	0	0	0	0	0	0
EF1460	0.97	0	0	0	0	0	0	0	0	1	0	0	0	0	0.97	0.97	0	0	0	0	0	0	0	0
EF1461	0.84	0	0	0	0	0	0	0	0	0.98	0	0	0	0	0.96	0.96	0	0	0	0	0	0	0	0
EF1462	1	0	0	0	0	0	0	0	0	0.97	0	0	0	0	0.91	0.91	0	0	0	0	0	0	0	0
EF1463	0.88	0	0	0	0	0	0	0	0	0.99	0	0	0	0	0.85	0.85	0	0	0	0	0	0	0	0
EF1464	0.84	0	0	0	0	0	0	0	0	0.99	0	0	0	0	0.84	0.84	0	0	0	0	0	0	0	0
EF1465	0.97	0	0	0	0	0	0	0	0	0.99	0	0	0	0	0.99	0.99	0	0	0	0	0	0	0	0
EF1466	0.69	0	0	0	0	0	0	0	0	0.9	0	0	0	0	0.99	0.99	0	0	0	0	0	0	0	0
EF1467	0	0	0	0	0	0	0	0	0	0.85	0	0	0	0	0.98	0.98	0	0	0	0	0	0	0	0
EF1468	0.89	0	0	0	0	0	0	0	0	0.89	0	0	0	0	0.92	0.92	0	0	0	0	0	0	0	0
EF1469	0.98	0	0	0	0	0	0	0	0	0.97	0	0	0	0	0.98	0.98	0	0	0	0	0	0	0	0
EF1470	1	0	0	0	0	0	0	0	0	0.97	0	0	0	0	1	1	0	0	0	0	0	0	0	0
EF1471	1	0	0	0	0	0	0	0	0	0.97	0	0	0	0	1	1	0	0	0	0	0	0	0	0
EF1472	1	0	0	0	0	0	0	0	0	0.98	0	0	0	0	0.99	0.99	0	0	0	0	0	0	0	0
EF1473	0.97	0	0	0	0	0	0	0	0	0.95	0	0	0	0	0.86	0.86	0	0	0	0	0	0	0	0
EF1474	0.99	0	0	0	0	0	0	0	0	0.99	0	0	0	0	1	1	0	0	0	0	0	0	0	0
EF1475	1	0	0	0	0	0	0	0	0	0.99	0	0	0	0	1	1	0	0	0	0	0	0	0	0
EF1476	0.98	0	0	0	0	0	0	0	0	0.99	0	0	0	0	1	1	0	0	0	0	0	0	0	0
EF1477	0.99	0	0	0	0	0	0	0	0	0.99	0	0	0	0	0.99	0.99	0	0	0	0	0	0	0	0
EF1478	0.99	0	0	0	0	0	0	0	0	0.99	0	0	0	0	0.99	0.99	0	0	0	0	0	0	0	0
EF1479	0.98	0	0	0	0	0	0	0	0	0.99	0	0	0	0	1	1	0	0	0	0	0	0	0	0
EF1480	0.99	0	0	0	0	0	0	0	0	0.99	0	0	0	0	1	1	0	0	0	0	0	0	0	0
EF1481	0.59	0.12	0.13	0.1	0	0.12	0	0	0	0.58	0.56	0	0.1	0.1	1	1	0.1	0.13	0.13	0	0	0.1	0.13	0.1
EF1482	0.96	0	0	0	0	0	0	0	0	0.93	0.64	0	0	0	1	1	0	0	0	0	0	0	0	0
EF1483	1	0.58	0.61	0.66	0	0.58	0.68	0	0	1	0.67	0	0.68	0	1	1	0.66	0	0	0	0	0	0	0.68
EF1484	0.98	0	0	0	0	0	0	0	0	0.98	0	0	0	0	1	1	0	0	0	0	0	0	0	0
EF1485	0.98	0	0	0	0	0	0	0	0	0.98	0	0	0	0	1	1	0	0	0	0	0	0	0	0
EF1486	0.56	0.63	0.63	0.63	0.59	0.63	0.63	0.79	0.78	0.89	0.81	0.61	0.82	0.63	1	1	0.63	0.63	0.78	0.63	0.82	0.63	0.63	0.63
EF1487	0	0	0	0	0	0	0	0	0	0	0	0	0	0	1	1	0	0	0	0	0	0	0	0
EF1488	0	0	0	0	0	0	0	0	0	0	0	0	0	0	1	1	0	0	0	0	0	0	0	0
EF1489	0.92	0.92	0.63	0	0.63	0.92	0	0	0.91	0.93	0	0	0	0	1	1	0.93	0	0.94	0.93	0	0	0	0.93
EF1490	1	1	0.99	0.99	0.99	0.99	0.99	0.98	0.99	0.98	0.99	0.98	0.98	0.99	0.98	0.98	0.99	1	0.99	0.99	0.99	0.98	0.99	0.99
EF1491	0.63	1	0.98	0.99	0.99	1	1	0.99	1	0.98	1	0.99	0.99	0.99	0.99	0.99	0.99	1	0.99	0.99	1	0.99	1	0.99
EF1492	1	1	0.99	1	1	1	1	0.99	1	0.99	1	0.99	1	0.99	1	1	1	1	0.99	0.99	1	1	1	1
EF1493	1	1	0.99	1	0.99	0.99	0.99	0.99	0.99	0.99	1	0.99	0.99	0.99	0.99	0.99	1	1	0.99	0.99	0.99	0.99	0.99	1
EF1494	0.86	1	0.99	0.99	0.99	0.99	0.99	1	0.99	0.99	0.99	1	1	1	1	1	0.99	1	0.99	0.99	0.99	0.99	0.99	0.99
EF1495	1	1	0.99	1	0.99	0.99	0.99	0.99	0.99	0.99	0.99	0.99	0.99	0.99	0.99	0.99	1	1	0.99	0.99	0.99	0.99	0.99	1
EF1496	1	1	0.99	0.98	0.98	0.98	0.98	0.98	0.98	0.98	1	0.98	0.98	0.98	0.98	0.98	0.98	1	0.98	0.98	0.98	0.98	0.98	0.98
EF1497	1	1	1	1	1	1	1	1	1	1	1	1	1	1	1	1	1	1	0.99	1	1	1	1	1
EF1498	0.98	1	0.99	0.99	0.99	1	0.99	0.99	0.99	0.99	1	0.99	1	0.99	1	1	0.99	1	0.99	0.99	1	0.99	1	0.99
EF1499	0.97	1	0.99	1	0.99	0.99	1	1	0.99	0.99	1	1	0.99	1	0.99	0.99	1	1	1	0.99	0.99	0.99	0.99	1
EF1500	1	1	0.99	1	1	1	1	1	0.99	0.99	1	1	1	1	1	1	1	1	1	0.99	0.99	0.99	0.99	1
EF1501	1	1	0.99	0.99	0.99	0.99	1	0.99	0.99	0.97	1	0.99	0.98	0.99	0.98	0.98	0.99	1	0.99	0.99	0.99	0.98	0.99	0.99
EF1502	1	1	0.99	0.99	0.98	0.99	0.98	0.99	0.99	0.98	0.99	0.99	0.99	0.99	0.99	0.99	0.99	1	0.98	0.98	0.98	0.98	0.98	0.99
EF1503	1	1	0.99	0.99	0.99	0.99	1	0.99	0.99	0.99	0.99	0.99	0.99	0.99	0.99	0.99	0.99	1	0.99	1	0.99	0.99	0.99	0.99
EF1504	1	1	0.99	0.99	0.99	0.99	0.99	0.99	0.99	0.99	0.99	0.99	0.99	0.99	0.99	0.99	0.99	0.99	0.99	1	0.99	0.99	0.99	0.99
EF1505	0.99	1	0.99	0.99	0.99	0.99	0.99	0.99	0.99	0.98	0.99	0.99	0.99	0.99	0.99	0.99	0.99	1	0.99	0.99	0.99	0.99	0.99	0.99
EF1506	1	1	0.99	0.99	0.99	0.99	0.99	0.99	0.99	0.13	1	0.99	0.99	0.99	0.99	0.99	0.99	0.99	1	1	1	1	1	0.99
EF1507	1	1	0.92	0.92	0.93	0.92	0.92	0.92	0.92	0	0.92	0.92	0.92	0.92	0.92	0.92	0.92	0.92	0.92	0.92	0.92	0.94	0.92	0.92
EF1508	0.56	1	0.98	0.99	0.99	0.99	0.99	0.99	0.98	0	0.99	0.99	0.98	0.99	0.98	0.98	0.99	0.99	0.99	0.99	0.99	1	0.99	0.99
EF1509	1	1	0.98	0.98	0.98	0.99	0.99	0.98	0.99	0	0.99	0.98	0.99	0.98	0.99	0.99	0.98	0.99	0.99	0.99	0.99	0.99	0.99	0.98
EF1510	1	1	1	1	1	1	1	1	1	1	1	0.99	1	1	1	1	1	1	1	1	1	1	0.99	1
EF1511	1	1	0.99	1	1	0.99	1	1	1	0.99	1	1	1	1	1	1	1	0.99	1	1	1	0.99	1	1
EF1512	1	1	0.99	1	0.99	0.99	1	0.99	1	0.99	0.99	0.99	1	1	1	1	1	1	1	0.99	0.99	0.99	0.99	1
EF1513	1	1	0.99	0.99	0.99	0.99	0.99	0.99	0.99	0.99	0.99	0.99	0.99	0.99	0.99	0.99	0.99	0.99	0.99	0.99	0.99	0.99	0.99	0.99
EF1515	1	1	0.99	0.99	0.99	1	1	1	0.99	0.99	0.99	1	1	1	1	1	0.99	1	0.99	0.99	1	0.99	1	0.99
EF1516	1	1	0.99	0.99	0.99	0.99	0.99	0.99	0.99	0.99	0.99	0.99	0.99	0.99	0.99	0.99	0.99	0.99	0.99	0.99	0.55	0.99	0.99	0.99
EF1517	1	1	1	1	1	1	1	1	1	1	1	1	1	1	1	1	1	1	1	1	1	1	1	1
EF1518	1	1	0.99	0.99	1	0.99	1	0.99	0.99	0.99	0.99	0.99	0.99	0.99	0.99	0.99	0.99	1	1	1	0.99	1	0.99	0.99
EF1519	1	1	0.99	0.99	0.99	0.99	0.99	0.99	0.99	0.99	0.99	0.99	0.99	0.99	0.99	0.99	0.99	0.99	0.99	0.99	0.99	0.99	0.99	0.99
EF1521	1	0.89	0.99	0.99	1	1	0.99	1	1	0.99	0.99	1	0.99	0.99	0.99	0.99	0.99	1	1	1	1	0.99	1	0.99
EF1522	1	1	1	1	1	1	1	1	1	1	1	1	1	1	1	1	1	1	1	1	1	1	1	1
EF1523	1	1	0.98	1	0.98	0.99	0.97	0.99	0.98	0.98	0.99	0.99	0.98	0.99	0.98	0.98	1	1	0.99	0.99	0.98	0.98	0.98	1
EF1524	1	1	0.99	0.99	1	0.99	0.99	0.99	0.99	0.99	0.99	0.99	0.99	0.99	0.99	0.99	0.99	1	0.99	1	0.99	0.99	0.99	0.99
EF1525	1	1	1	0.99	0.99	1	1	1	1	0.74	0.99	0.93	0.99	1	1	1	1	1	1	1	1	1	1	1
EF1526	1	1	0.99	0.99	0.94	1	1	0.99	0.99	0.99	1	0.99	0.98	0.99	0.99	0.99	0.99	1	1	1	1	1	1	0.99
EF1527	1	1	0.99	0.99	0.99	0.99	0.99	0.99	0.99	0.99	0.99	0.99	0.99	0.99	0.99	0.99	0.99	1	0.99	0.99	0.99	1	0.99	0.99
EF1528	1	1	0.99	1	1	1	1	1	1	1	1	1	1	1	1	1	1	1	1	1	1	1	1	1
EF1529	1	1	0.99	0.99	1	0.99	0.99	1	0.99	0.99	0.99	1	0.99	0.99	0.99	0.99	0.99	1	0.99	1	0.99	0.99	0.99	0.99
EF1531	1	1	0.99	0.99	0.99	1	0.99	1	1	0.99	0.99	1	1	0.99	1	1	0.99	1	1	1	1	0.7	1	0.99
EF1532	1	1	0.99	0.99	1	1	0.99	1	0.99	0.99	0.99	1	0.99	0.99	0.99	0.99	0.99	1	1	1	0.99	1	0.99	0.99
EF1533	0.88	1	0.98	0.88	1	0.99	1	0.94	0.99	0.98	1	1	0.98	1	0.99	0.99	1	1	0.85	0.99	0.88	0.99	0.99	1
EF1534	1	1	0.98	0.98	0.97	1	1	0.99	0.99	1	1	0.94	0.98	1	0.99	0.99	0.98	1	0.96	1	0.99	1	0.89	1
EF1535	1	1	0.99	1	1	1	1	0.99	1	1	0.99	1	1	1	1	1	1	1	1	0.99	0.99	1	0.99	1
EF1536	1	1	0.99	0.99	0.99	1	0.99	0.99	0.99	0.99	1	0.99	0.99	1	0.99	0.99	0.99	1	0.99	0.99	1	0.99	1	0.99
EF1537	1	1	0.99	0.99	1	0.99	0.99	0.99	0.99	1	0.99	0.99	1	0.99	1	1	0.99	1	0.99	0.99	0.99	0.99	0.99	0.99
EF1538	1	1	0.99	0.99	0.99	0.99	0.99	0.99	0.99	0.99	0.99	0.99	0.99	0.99	0.99	0.99	0.99	1	0.99	0.99	1	0.99	1	0.99
EF1539	1	1	1	0.99	1	0.99	0.99	0.99	1	1	0.99	0.99	1	1	1	1	0.99	1	0.99	0.99	1	0.99	1	0.99
EF1540	1	1	0.99	0.99	0.99	0.99	0.99	0.99	0.99	1	0.99	0.99	0.99	0.99	0.99	0.99	0.99	1	0.99	0.99	0.99	0.99	0.99	0.99
EF1541	1	1	0.99	0.99	1	1	0.99	0.99	1	1	1	0.99	1	1	1	1	0.99	1	1	1	0.99	1	0.99	0.99
EF1542	1	1	0.99	0.99	0.99	0.99	0.99	0.99	0.99	0.99	0.99	0.99	0.99	0.99	0.99	0.99	0.99	1	0.99	0.99	0.99	0.99	0.99	0.99
EF1543	1	1	1	1	1	1	1	1	1	1	1	1	1	0.99	1	1	1	1	1	1	1	1	1	1
EF1544	1	1	0.98	0.99	0.98	0.98	0.99	0.99	0.98	0.99	0.98	0.99	0.99	0.98	0.99	0.99	0.99	1	0.99	0.98	0.99	0.98	0.99	0.99
EF1545	0.8	1	0.99	0.99	0.99	0.99	0.99	0.99	0.99	0.99	0.99	0.99	0.99	0.99	0.99	0.99	0.99	1	0.99	0.99	0.99	0.99	0.99	0.99
EF1546	1	1	0.99	0.99	1	1	1	0.98	0.99	1	0.99	0.99	0.99	1	0.99	0.99	0.99	1	1	1	0.99	1	0.99	0.99
EF1547	1	1	1	0.99	1	0.99	1	1	0.99	1	1	1	1	1	1	1	0.99	1	1	1	1	1	1	0.99
EF1548	1	1	0.99	0.99	1	1	1	1	0.99	1	1	1	1	1	1	1	0.99	1	1	1	1	1	1	0.99
EF1549	1	1	0.99	0.99	0.99	0.99	0.99	0.99	0.99	0.99	0.99	0.99	0.99	0.99	0.99	0.99	0.99	1	0.99	0.99	0.99	0.99	0.99	0.99
EF1550	1	1	1	1	1	1	1	1	1	1	1	1	1	1	1	1	1	1	1	1	1	1	1	1
EF1551	1	1	1	0.99	1	0.98	0.98	0.98	0.97	1	1	0.98	0.97	1	0.97	0.97	0.99	1	1	0.99	0.99	1	0.99	0.99
EF1552	0.81	1	0.99	0.99	0.99	0.99	0.99	0.99	0.99	0.98	0.99	0.99	0.99	0.99	0.99	0.99	0.99	1	0.99	0.99	0.99	0.99	0.99	0.99
EF1553	1	1	0.99	0.99	0.99	0.99	0.99	0.99	0.99	0.99	0.99	0.99	0.99	0.99	0.99	0.99	0.99	1	0.99	0.99	0.99	0.99	0.99	0.99
EF1554	1	1	0.97	0.96	0.86	0.85	0.98	0.99	0.99	0.98	0.98	0.99	0.94	0.99	0.99	0.99	0.89	0.96	0.99	0.99	0.99	0.99	0.94	0.99
EF1555	1	1	0.99	1	1	1	0.99	0.99	1	0.99	0.99	0.98	0.88	1	0.99	0.99	1	1	0.99	1	0.99	1	0.99	1
EF1556	1	1	1	1	1	1	1	1	0.99	1	1	1	1	1	1	1	1	1	0.99	1	1	1	1	1
EF1557	1	1	0.99	0.99	0.99	0.99	0.99	0.99	0.99	0.99	0.99	0.99	0.99	0.99	0.99	0.99	0.99	0.98	0.99	0.99	1	0.99	1	0.99
EF1558	1	1	0.99	0.99	0.99	0.99	0.99	0.99	0.99	0.99	0.99	0.99	0.99	0.99	0.99	0.99	0.99	0.99	0.99	0.99	0.99	0.99	0.99	0.99
EF1559	1	1	0.99	1	1	1	0.99	1	0.99	0.99	1	1	0.98	1	0.98	0.98	1	0.98	1	0.99	1	0.99	1	1
EF1560	1	1	1	1	1	1	1	1	1	1	1	1	1	1	1	1	1	1	1	1	1	1	1	1
EF1561	1	1	0.99	0.99	0.99	0.99	0.99	0.99	0.99	0.99	0.99	0.99	1	0.99	1	1	0.99	0.99	0.99	1	0.99	0.99	0.99	0.99
EF1562	0.59	0.74	0.99	1	1	1	1	1	0.99	0.99	0.99	1	0.99	1	0.99	0.99	1	1	0.99	1	1	0.99	1	1
EF1563	1	1	0.99	0.99	0.99	1	1	0.99	0.99	0.99	0.99	0.99	0.99	0.99	0.99	0.99	0.99	0.99	0.99	0.99	0.99	0.99	0.54	0.99
EF1564	1	1	0.99	0.99	0.99	0.99	0.99	0.99	0.99	0.99	0.99	0.99	0.99	0.99	0.99	0.99	0.99	0.99	0.99	0.99	0.99	0.99	0.99	0.99
EF1565	1	1	0.99	0.99	0.99	0.99	0.99	0.99	0.99	1	0.99	0.99	0.99	0.99	0.99	0.99	0.99	1	0.99	0.99	1	0.99	1	0.99
EF1566	1	1	0.99	0.99	0.99	0.99	0.99	0.99	0.99	0.99	0.99	0.99	0.99	0.99	0.99	0.99	0.99	1	0.99	0.99	0.99	0.99	0.99	0.99
EF1567	1	1	0.99	1	0.99	0.99	0.99	0.99	0.99	0.99	0.99	0.99	0.98	0.99	0.98	0.98	1	0.99	0.99	1	0.99	0.99	0.99	1
EF1568	1	1	0.98	0.98	0.99	0.99	0.99	0.98	0.98	0.99	0.98	0.98	0.98	0.98	0.98	0.98	0.98	0.98	0.98	0.98	0.98	0.98	0.98	0.98
EF1569	1	1	0.99	1	0.99	1	1	1	0.99	0.99	1	1	0.99	1	0.99	0.99	1	0.99	1	0.99	1	1	1	1
EF1570	1	1	0.99	0.99	0.99	0.99	1	0.99	0.99	0.99	0.99	0.99	0.99	0.99	0.99	0.99	0.99	1	1	0.99	1	1	1	0.99
EF1571	1	1	0.99	1	1	1	1	1	0.99	1	1	1	1	1	1	1	1	0.99	1	1	1	1	1	1
EF1572	1	1	0.99	1	1	0.99	1	1	0.99	1	1	1	1	1	1	1	1	1	1	0.99	1	1	1	1
EF1573	1	1	1	1	1	0.99	1	1	1	1	1	1	0.99	1	0.99	0.99	1	1	1	1	1	1	1	1
EF1574	1	1	0.99	0.98	0.99	1	0.99	0.99	0.99	0.99	1	0.99	0.99	0.98	0.99	0.99	0.98	0.99	0.99	0.99	1	0.99	0.99	0.98
EF1575	0.67	1	0.99	0.99	0.99	0.99	0.99	0.99	0.99	0.99	0.99	0.99	0.99	0.99	0.99	0.99	0.99	0.99	0.99	0.99	0.98	0.99	0.99	0.99
EF1576	1	1	0.99	0.99	0.99	0.99	0.99	0.99	0.98	0.98	1	0.98	0.99	0.99	0.99	0.99	0.99	1	0.99	0.99	0.99	0.99	0.99	0.99
EF1577	1	1	0.98	0.99	0.99	0.99	0.99	0.99	0.99	0.99	0.99	0.99	1	0.99	1	1	0.99	0.98	0.99	0.99	0.98	0.99	0.98	0.99
EF1578	1	1	1	0.99	0.99	0.99	0.99	0.99	0.99	0.99	0.99	0.99	0.99	0.99	0.99	0.99	0.99	0.99	0.99	0.99	0.99	0.99	0.99	0.99
EF1579	1	1	1	1	1	1	1	0.99	1	1	1	0.99	0.99	1	0.99	0.99	1	1	1	1	0.99	1	0.99	1
EF1580	1	1	0.99	1	0.99	0.99	0.99	0.99	0.99	0.99	1	0.99	1	1	1	1	1	0.99	0.99	0.99	0.99	1	0.99	1
EF1581	0.74	1	0.99	0.99	0.99	0.99	0.99	0.97	0.99	0.99	0.99	0.99	0.99	0.99	0.99	0.99	0.99	0.99	0.99	0.99	0.99	0.99	0.99	0.99
EF1582	1	1	0.99	0.99	1	1	1	0.95	0.99	0.99	1	0.99	0.93	0.99	0.98	0.98	0.99	1	0.98	0.99	0.99	0.94	0.99	0.99
EF1583	1	1	1	1	1	1	1	1	1	1	1	1	1	1	1	1	1	1	1	1	1	1	1	1
EF1584	1	1	0.99	0.99	0.99	0.99	0.99	0.99	0.99	0.98	0.99	0.99	0.99	0.99	0.99	0.99	0.99	1	1	0.99	0.99	0.99	0.99	0.99
EF1585	1	1	1	1	1	1	1	1	1	1	1	1	1	1	1	1	1	1	1	1	1	1	1	1
EF1586	1	1	0.99	1	1	1	1	1	1	0.99	1	1	0.99	0.99	0.99	0.99	1	1	0.99	1	1	1	1	1
EF1587	1	1	0.99	1	0.98	1	0.98	1	0.98	0.98	1	1	0.99	0.98	0.99	0.99	1	1	0.98	0.98	0.99	0.98	0.99	1
EF1589	1	1	1	0.99	1	0.27	0.27	0.27	0.27	0.99	0.27	0.27	0.99	1	0.99	0.99	0.99	1	0.99	1	0.27	0.99	0.27	0.99
EF1590	1	1	1	1	1	1	1	0.99	1	1	1	0.99	0.99	1	0.99	0.99	1	1	0.99	1	1	1	1	1
EF1591	1	1	0.99	0.99	0.99	0.99	0.99	1	0.99	0.99	0.99	1	0.99	1	0.99	0.99	0.99	0.99	0.99	1	0.99	0.99	0.99	0.99
EF1592	1	1	0.99	1	0.99	0.99	0.99	1	0.99	0.99	0.99	1	0.99	1	0.99	0.99	1	0.99	0.99	1	0.99	0.99	0.99	1
EF1593	1	1	0.99	0.99	0.99	0.99	0.99	0.99	0.98	0.99	0.99	0.99	0.98	0.99	0.98	0.98	0.99	0.99	0.99	0.99	0.99	0.99	0.99	0.99
EF1594	1	1	1	1	0.99	0.99	0.99	1	1	0.98	0.99	1	1	1	1	1	1	1	0.99	1	0.99	0.99	0.99	1
EF1595	1	1	1	1	1	1	1	1	0.99	0.98	1	1	0.99	1	0.99	0.99	1	1	1	1	0.98	1	0.98	1
EF1596	1	1	0.99	0.99	0.99	0.99	0.99	0.99	0.99	0.98	0.99	0.99	0.99	0.99	0.99	0.99	0.99	1	1	0.99	0.99	0.99	0.99	0.99
EF1597	1	1	0.99	0.99	0.99	0.99	0.99	0.99	0.99	0.98	0.99	0.99	0.99	0.99	0.99	0.99	0.99	1	0.73	0.99	0.99	0.99	0.99	0.99
EF1598	0.54	1	0.98	0.99	0.98	0.98	0.99	0.99	0.98	0.98	0.99	0.99	0.99	0.99	0.99	0.99	0.99	0.99	0.99	0.99	0.98	1	0.98	0.99
EF1599	1	1	0.99	0.99	1	0.99	0.99	0.99	0.99	0.99	0.99	0.99	0.99	0.99	0.99	0.99	0.99	0.99	0.99	0.99	1	0.99	1	0.99
EF1601	1	1	0.99	0.99	0.99	0.99	0.99	0.99	0.99	0.99	0.99	0.99	1	0.99	1	1	0.99	0.99	0.99	0.99	0.99	0.99	0.99	0.08
EF1602	1	1	0.99	0.99	0.99	1	1	0.99	0.99	0.99	1	0.99	0.99	0.99	0.99	0.99	0.99	0.99	1	1	0.76	1	1	0.23
EF1603	1	1	0.99	0.99	1	1	0.99	0.99	0.99	0.99	0.99	0.99	1	0.99	1	1	0.99	1	0.99	1	1	0.99	1	0
EF1604	1	1	0.99	0.99	1	0.99	0.99	0.99	0.99	0.99	0.99	0.99	0.94	0.99	0.99	0.99	0.99	1	0.99	0.99	1	0.99	1	0
EF1605	1	1	0.99	1	0.99	1	0.99	0.99	0.99	0.98	0.99	0.99	0.99	1	0.99	0.99	1	1	0.99	0.99	0.99	0.99	0.99	0.99
EF1606	1	1	0.98	0.99	0.98	0.99	0.98	0.99	0.98	0.98	0.98	0.99	0.99	0.99	0.99	0.99	0.99	1	0.98	0.99	0.98	0.98	0.98	0.98
EF1607	1	1	0.98	0.98	0.98	0.99	0.99	0.99	0.98	0.98	0.99	0.99	1	0.98	1	1	0.98	1	0.99	0.99	0.98	0.99	0.98	0.99
EF1608	1	1	0.99	0.99	0.99	0.99	0.99	0.99	0.99	0.99	0.99	0.99	1	0.99	1	1	0.99	1	0.99	0.99	0.99	0.99	0.99	0.98
EF1609	1	1	1	0.99	0.99	0.99	0.99	0.99	1	0.99	0.99	0.99	1	0.99	1	1	0.99	1	1	1	0.99	0.99	0.99	0.99
EF1610	1	1	0.98	0.99	0.99	0.99	0.99	0.99	0.99	0.99	0.99	0.99	1	0.99	1	1	0.99	1	0.99	0.99	0.99	1	0.99	0.99
EF1611	1	1	0.99	0.99	0.99	1	0.99	0.99	0.99	0.99	1	0.99	1	0.99	1	1	0.99	1	0.99	1	0.99	0.99	0.99	1
EF1612	1	1	0.99	1	1	1	1	0.99	1	1	1	0.99	1	1	1	1	1	1	1	1	1	0.99	1	1
EF1613	0.81	1	1	1	1	1	1	1	1	1	1	1	1	1	1	1	1	1	1	1	1	1	1	1
EF1614	0.39	0.57	0.99	1	0.99	0.99	0.99	0.99	0.99	0.99	0.99	0.99	0.99	0.99	0.99	0.99	1	1	0.99	0.99	0.99	0.99	0.99	1
EF1615	0.55	1	0.99	0.99	0.99	0.99	0.99	0.99	0.99	0.99	0.99	0.99	0.99	0.99	0.99	0.99	0.99	0.99	0.99	0.99	0.99	0.99	0.99	0.99
EF1616	1	1	0.98	0.99	0.99	0.99	1	1	1	0.98	1	1	0.98	0.99	0.98	0.98	0.98	0.98	0.98	0.99	0.99	0.98	0.99	0.98
EF1617	1	1	0.99	0.99	1	1	0.99	0.99	0.99	0.98	1	0.99	0.99	0.99	0.99	0.99	0.99	0.99	0.98	0.98	1	0.99	1	0.99
EF1618	1	1	0.99	0.99	0.99	1	1	0.99	1	0.99	0.99	0.99	0.99	0.99	0.99	0.99	0.99	0.99	0.99	0.99	0.99	0.99	0.99	0.99
EF1619	1	1	1	1	1	1	0.99	1	1	0.99	1	1	0.98	0.99	0.98	0.98	1	0.99	1	1	1	0.99	1	0.99
EF1620	1	1	0.99	1	1	1	1	1	0.99	0.98	1	1	0.99	0.99	0.99	0.99	1	1	0.99	1	1	0.99	1	0.99
EF1621	1	1	0.99	0.99	0.98	0.97	0.98	0.99	0.98	0.99	0.98	1	0.99	0.99	0.99	0.99	0.99	0.99	0.99	0.98	0.98	0.99	0.98	0.99
EF1622	1	1	0.98	0.98	0.99	0.99	0.99	0.97	0.98	0.99	0.99	0.98	1	0.98	1	1	0.98	0.99	0.98	0.98	0.99	0.99	0.99	0.98
EF1623	1	1	0.99	1	0.99	0.99	1	0.99	0.98	0.98	0.99	0.99	0.99	1	0.99	0.99	1	0.99	0.99	1	0.99	0.99	0.99	0.98
EF1624	1	1	0.99	0.99	0.99	0.99	1	0.99	0.99	0.99	0.99	0.99	0.99	0.99	0.99	0.99	0.99	0.99	0.99	0.99	0.99	0.99	0.99	0.99
EF1625	1	1	0.99	1	0.99	0.99	0.99	0.99	0.99	0.99	0.99	0.99	0.99	0.99	0.99	0.99	1	1	0.99	1	0.99	0.99	0.99	0.99
EF1626	1	1	0.99	1	1	0.99	1	1	0.99	0.99	1	1	0.99	1	0.99	0.99	1	1	1	1	1	1	1	1
EF1627	1	1	0.99	0.99	0.99	0.99	0.99	0.99	0.99	0.99	0.99	0.99	1	0.99	1	1	0.99	1	0.99	0.99	0.99	0.99	0.99	1
EF1629	1	1	0.99	0.99	0.99	0.99	0.99	0.99	0.99	0.98	0.99	0.99	0.99	0.99	0.99	0.99	0.99	1	0.99	1	0.99	0.99	0.99	0.99
EF1630	1	1	0.99	1	0.99	0.99	0.99	1	0.99	0.99	1	1	1	0.99	1	1	1	1	0.99	0.99	0.99	0.99	0.99	0.99
EF1632	0.75	1	0.99	1	0.99	0.99	1	1	1	0.99	1	1	0.99	1	0.99	0.99	1	1	0.99	1	0.99	0.99	0.99	1
EF1633	1	1	0.99	0.99	0.99	0.99	1	0.99	0.99	0.99	0.99	0.99	0.99	0.99	0.99	0.99	0.99	1	0.99	1	0.99	0.99	0.99	0.99
EF1634	1	1	1	0.99	0.99	0.99	1	0.99	1	0.99	0.99	0.99	1	1	1	1	0.99	1	0.99	1	0.99	0.99	0.99	1
EF1635	0.94	1	0.99	0.99	0.99	0.99	0.99	0.99	0.98	0.98	0.99	0.99	0.99	1	0.99	0.99	0.99	0.99	0.99	0.99	0.99	0.99	0.99	0.99
EF1637	1	1	0.99	1	0.99	1	0.99	1	0.99	0.98	0.99	1	0.98	0.99	0.98	0.98	1	0.98	0.99	0.99	0.99	0.99	0.99	0.99
EF1638	1	1	0.98	1	0.99	1	0.99	0.99	0.99	0.99	1	0.99	0.99	0.99	0.99	0.99	1	0.99	1	1	0.99	0.99	0.99	0.99
EF1639	1	1	1	1	1	1	1	1	0.99	0.99	1	1	1	1	1	1	1	1	1	1	1	1	1	1
EF1640	1	1	1	0.98	0.98	0.99	0.99	0.99	0.99	0.99	0.99	0.99	0.99	0.99	0.99	0.99	0.98	0.99	0.99	0.98	0.98	0.98	0.98	0.99
EF1641	1	1	0.98	0.99	0.99	0.99	0.99	0.99	0.99	0.98	0.99	0.99	0.98	0.99	0.98	0.98	0.99	0.99	0.99	0.99	0.99	0.99	0.99	0.98
EF1643	1	1	0.99	0.98	0.85	0.98	0.96	0.95	1	0.83	0.98	0.87	0.95	0.99	1	1	0.99	0.94	0.96	0.99	0.95	0.99	0.96	0.99
EF1644	1	1	0.99	0.99	0.99	0.99	1	0.93	0.99	0.99	1	0.93	0.99	1	1	1	0.99	0.99	1	0.99	0.98	0.99	0.99	1
EF1645	1	1	0.99	1	0.99	0.99	0.99	1	0.99	0.99	0.99	1	0.99	1	0.99	0.99	1	0.99	1	1	0.99	0.99	0.99	0.99
EF1646	1	1	0.99	0.99	0.99	0.65	1	1	0.99	0.99	0.99	0.99	1	1	1	1	0.99	0.99	0.99	0.99	0.99	0.99	0.99	0.99
EF1647	1	1	0.99	1	1	1	1	1	1	0.99	0.99	1	1	0.99	1	1	1	0.99	0.99	1	1	1	1	0.99
EF1648	1	1	0.99	0.99	1	0.99	0.99	0.99	1	0.99	0.99	0.99	1	0.99	1	1	0.99	0.99	0.99	1	1	1	0.99	0.99
EF1649	0.56	1	0.99	0.99	1	0.99	0.99	0.99	0.99	0.99	0.99	0.99	1	0.99	1	1	0.99	0.99	0.99	1	1	1	1	0.99
EF1650	0.81	0.92	0.99	1	1	0.99	1	1	0.99	0.99	1	1	1	1	1	1	1	1	1	1	1	1	1	0.99
EF1651	1	1	0.99	0.98	0.99	0.98	0.99	0.98	0.99	0.99	0.98	0.98	1	0.98	1	1	0.98	0.99	0.99	0.99	0.99	0.99	0.99	0.98
EF1652	1	1	0.99	0.99	1	0.99	1	0.99	0.99	0.99	0.99	0.99	1	0.99	1	1	0.99	0.99	0.99	0.99	0.99	0.99	0.99	0.99
EF1653	1	1	0.99	0.99	1	0.99	0.99	0.99	0.99	0.98	0.99	0.99	1	0.99	1	1	0.99	0.99	0.99	0.99	0.99	1	1	0.99
EF1654	1	1	1	0.99	0.99	0.99	0.99	0.99	0.99	0.98	0.99	0.99	1	0.99	1	1	0.99	0.99	0.99	0.92	0.99	0.99	0.99	0.99
EF1655	1	1	0.98	0.98	0.99	0.99	0.54	0.98	0.99	0.98	0.99	0.98	1	0.98	1	1	0.98	0.99	0.99	0.99	0.99	0.99	0.99	0.99
EF1656	0.98	1	0.99	0.67	0.99	0.99	0.99	0.99	0.99	0.99	0.99	0.99	1	0.99	1	1	0.99	0.99	0.99	0.99	0.99	0.99	0.99	0.98
EF1657	1	1	0.98	0.98	0.98	0.98	1	0.98	0.99	0.99	0.98	0.98	1	0.98	1	1	0.98	0.75	0.99	0.98	0.98	0.98	0.98	0.99
EF1658	1	1	0.99	0.99	0.99	0.99	0.99	0.99	0.99	0.99	0.99	0.99	1	0.99	1	1	0.99	0.99	0.99	0.99	0.99	0.99	0.99	0.99
EF1659	0.91	0.72	0.99	0.99	0.99	0.99	0.99	0.99	0.99	0.99	0.99	0.99	1	0.99	1	1	0.99	0.99	0.99	0.99	0.99	0.99	0.99	0.99
EF1660	1	1	0.99	0.99	0.99	0.99	0.99	0.99	0.99	0.99	0.99	0.99	1	0.99	1	1	0.99	0.99	0.99	0.99	0.99	0.99	0.99	1
EF1661	0.53	1	0.98	0.98	0.98	0.98	0.98	0.98	0.99	0.99	0.98	0.98	1	0.98	1	1	0.98	0.98	0.98	0.98	0.98	0.98	0.98	0.98
EF1662	1	1	0.99	0.99	0.99	0.98	0.99	0.99	0.99	0.99	0.99	0.99	1	0.99	1	1	0.99	0.99	0.99	0.99	0.99	0.99	0.99	0.99
EF1663	1	1	0.99	0.99	0.99	0.98	0.99	0.99	0.99	0.98	0.99	0.99	1	0.99	1	1	0.99	0.99	0.99	0.98	0.99	0.99	0.99	0.99
EF1664	1	1	0.99	0.99	1	0.99	0.99	0.99	0.99	0.97	1	0.99	1	0.99	1	1	0.99	1	1	1	1	1	1	0.99
EF1665	0.75	1	0.99	0.99	0.99	0.99	0.99	0.99	0.99	0.99	0.99	0.99	1	0.99	1	1	0.99	0.99	0.99	0.99	0.99	0.99	0.99	0.99
EF1666	0.44	1	0.99	0.99	0.99	0.99	0.99	0.99	0.99	0.99	0.99	0.99	1	0.99	1	1	0.99	0.99	0.99	0.99	0.99	0.99	0.99	0.99
EF1667	0.54	1	0.98	0.99	0.99	0.99	1	0.99	0.99	0.99	0.99	0.99	1	0.99	1	1	0.99	0.99	0.98	0.99	0.99	0.99	0.99	0.99
EF1668	1	1	1	0.99	0.98	0.99	1	0.99	0.99	0.99	0.99	0.99	1	0.98	1	1	0.99	0.99	0.99	0.98	0.98	0.98	0.98	1
EF1669	1	0.87	0.98	0.98	0.98	0.99	0.98	0.98	0.98	0.99	0.98	0.98	1	0.98	1	1	0.98	0.98	0.99	0.98	0.98	0.98	0.98	0.98
EF1670	1	1	0.99	0.99	1	0.99	0.99	1	0.99	0.99	0.99	1	1	0.99	1	1	0.99	0.99	0.99	0.99	1	1	1	0.99
EF1671	1	0.99	0.99	0.99	0.99	0.99	0.98	0.99	0.99	0.99	0.99	0.99	1	0.99	1	1	0.99	0.99	0.99	0.99	0.99	0.99	0.99	0.99
EF1672	1	1	0	0.99	1	0.99	0.99	1	0	0	1	1	1	0.99	1	1	0.99	1	1	0.99	1	1	1	0
EF1673	1	1	0.52	1	0.97	0.99	1	0.99	0.49	0.5	1	0.99	1	0.99	1	1	1	1	1	1	0.99	0.97	0.99	0.5
EF1674	1	1	0.98	0.98	0.97	0.99	0.98	0.99	0.98	0.98	0.98	0.99	1	0.97	1	1	0.98	0.99	0.99	0.97	0.97	0.97	0.97	0.98
EF1675	1	0.61	1	0.99	0.99	0.99	0.99	0.98	1	0.99	0.99	0.99	1	0.99	1	1	0.99	1	0.99	0.99	0.99	0.99	0.99	1
EF1676	1	1	0.98	1	1	1	1	0.99	0.99	0.98	0.99	0.99	1	0.99	1	1	1	1	1	1	1	1	1	0.99
EF1677	1	1	0.99	1	0.99	0.98	1	0.98	1	0.98	0.99	0.98	0.39	1	0.39	0.39	1	1	0.99	1	0.99	0.99	0.99	0.99
EF1678	1	1	0.99	0.99	0.99	0.99	0.99	0.99	0.99	0.99	1	0.99	1	0.99	1	1	0.99	1	1	0.99	0.99	0.99	0.99	0.99
EF1679	0.84	1	0.99	1	1	1	0.99	0.99	1	0.99	1	0.99	1	1	1	1	1	1	0.99	0.99	1	1	1	1
EF1680	1	1	1	1	1	1	1	1	1	1	1	1	1	1	1	1	1	1	1	1	1	1	1	1
EF1681	1	1	1	0.99	0.99	0.99	0.99	0.99	1	0.99	0.99	0.99	1	0.99	1	1	0.99	0.99	0.99	0.99	0.99	0.99	0.99	0.99
EF1682	0.94	1	1	1	1	1	1	0.99	1	0.99	0.99	0.99	1	1	1	1	1	0.99	0.99	1	1	1	1	0.99
EF1683	1	1	1	0.99	0.98	0.99	0.99	1	1	0.99	1	1	1	0.99	1	1	0.99	1	0.99	0.99	0.98	0.98	0.98	0.99
EF1684	1	1	1	1	0.99	1	1	1	1	1	1	1	1	1	1	1	1	1	1	1	0.99	0.99	0.99	0.99
EF1685	1	1	0.99	0.99	1	0.99	0.99	0.99	0.99	0.98	0.98	0.99	1	0.99	1	1	0.99	0.99	1	0.99	1	1	1	0.98
EF1686	1	1	0.99	0.99	0.99	0.99	0.99	0.96	0.99	0.99	0.99	0.96	1	0.99	1	1	0.99	0.99	0.99	0.99	0.99	0.99	0.99	0.99
EF1687	1	1	0.99	1	1	1	1	1	0.99	0.99	1	1	1	1	1	1	1	0.99	1	1	1	1	1	0.99
EF1688	1	1	0.99	0.99	0.99	0.99	0.99	0.99	0.98	0.99	0.99	0.99	1	0.99	1	1	0.99	1	0.99	0.99	0.99	0.99	0.99	0.99
EF1689	1	1	0.99	0.99	0.98	0.99	0.99	0.99	0.99	0.99	0.99	0.99	1	0.99	1	1	0.99	1	0.99	0.99	0.98	0.98	0.98	0.98
EF1690	1	1	0.99	0.99	0.99	0.99	0.99	0.99	0.99	0.99	0.99	0.99	1	0.99	1	1	0.99	1	1	0.99	0.99	0.99	0.99	0.99
EF1691	1	1	0.99	0.99	0.99	0.99	0.99	0.99	0.99	0.99	0.99	0.99	1	0.99	1	1	0.99	1	0.99	0.99	0.99	0.99	0.99	0.99
EF1692	1	1	0.99	1	0.99	0.99	1	0.99	1	0.99	0.99	0.99	1	0.99	1	1	1	1	0.99	0.99	0.99	0.99	0.99	0.99
EF1693	1	1	1	1	1	1	1	1	1	1	1	1	1	1	1	1	1	1	1	1	1	1	1	1
EF1694	1	1	1	1	1	1	1	1	1	1	1	1	1	1	1	1	1	1	1	1	1	1	1	1
EF1695	1	1	0.99	1	0.98	0.99	0.99	0.99	1	0.99	0.99	0.99	1	0.99	1	1	1	1	0.99	1	0.98	0.98	0.98	0.99
EF1698	1	1	0.99	1	1	1	0.99	0.99	0.99	0.98	0.99	0.99	1	0.99	1	1	1	1	0.99	0.98	1	1	1	0.99
EF1699	1	1	1	0.99	1	0.99	0.99	0.99	1	1	0.99	0.99	1	0.99	1	1	0.99	1	0.99	0.99	1	1	1	0.99
Ef16SA	1	1	1	1	1	1	1	1	0.87	1	1	1	1	1	0.59	1	1	1	1	1	1	1	1	0.55
Ef16SB	1	1	1	1	1	1	1	1	0.87	1	1	1	1	1	0.59	1	1	1	1	1	1	1	1	0.55
Ef16SC	1	1	1	1	1	1	1	1	0.87	1	1	1	1	1	0.59	1	1	1	1	1	1	1	1	0.55
Ef16SD	1	1	1	1	1	1	1	1	0.87	1	1	1	1	1	0.59	1	1	1	1	1	1	1	1	0.55
EF1700	1	1	0.99	0.99	0.99	0.99	0.99	0.99	0.99	0.99	1	0.99	1	1	1	1	0.99	1	0.99	1	0.99	0.99	0.99	1
EF1701	1	1	1	0.99	0.99	1	0.99	0.99	0.99	1	0.99	0.99	1	1	1	1	0.99	1	1	1	0.99	0.99	0.99	0.99
EF1702	1	1	0.97	0.98	0.98	0.98	0.99	0.98	0.97	0.98	0.98	0.98	1	0.98	1	1	0.98	1	0.99	0.99	0.98	0.98	0.98	0.98
EF1703	1	1	0.99	1	0.99	0.99	1	0.99	0.99	0.99	0.99	0.99	1	0.99	1	1	1	1	0.99	0.99	0.99	0.99	0.99	0.99
EF1704	0.97	0.99	0.99	0.99	0.97	0.99	0.99	0.98	0.99	0.98	0.99	0.99	1	0.99	1	1	0.99	0.99	0.99	0.99	0.98	0.99	0.99	0.99
EF1705	1	0.95	0.99	0.99	0.99	1	0.96	0.98	0.99	0.93	0.99	0.99	0.98	1	1	1	1	0.99	0.92	1	0.94	0.91	0.99	0.9
EF1706	1	1	0.99	0.99	0.99	0.99	0.99	0.99	0.99	0.99	0.99	0.99	1	0.99	1	1	0.99	0.99	0.99	0.99	0.99	0.99	0.99	0.99
EF1707	1	1	0.99	0.99	0.99	0.99	0.99	0.99	0.99	0.99	0.99	0.99	1	0.99	1	1	0.99	0.99	0.99	0.99	0.99	0.99	0.99	0.99
EF1708	1	1	0.99	0.99	0.99	0.99	0.99	0.99	0.99	0.99	0.99	0.99	1	0.99	1	1	0.99	0.99	0.99	0.99	0.99	0.99	0.99	0.99
EF1709	1	1	0.99	0.99	0.99	0.99	0.99	0.99	0.99	0.98	0.99	0.99	1	0.98	1	1	0.99	0.99	0.99	0.99	0.99	0.99	0.99	0.99
EF1710	1	1	0.99	0.99	0.98	0.99	0.99	0.99	0.99	0.98	0.99	0.99	1	0.99	1	1	0.99	0.99	0.98	0.99	0.98	0.98	0.98	0.99
EF1711	1	1	0.99	0.99	0.99	0.99	0.99	0.99	0.99	0.99	0.99	0.99	1	0.99	1	1	0.99	0.99	0.99	0.99	0.99	0.99	0.99	0.99
EF1712	1	1	0.99	0.99	0.99	1	0.99	0.99	0.99	0.99	1	0.99	1	1	1	1	0.99	1	0.99	0.99	0.99	0.99	0.99	0.99
EF1713	0.5	1	0.99	0.99	0.99	0.99	0.99	0.99	0.99	0.98	0.99	0.99	1	0.99	1	1	0.99	0.99	0.99	0.99	0.99	0.99	0.99	0.99
EF1714	1	1	0.99	0.99	0.98	0.99	0.99	0.99	1	0.99	0.98	0.99	1	0.99	1	1	0.99	0.99	0.99	0.99	0.98	0.98	0.98	0.99
EF1715	1	1	1	0.99	0.99	0.99	1	0.99	1	0.99	0.99	1	1	0.99	1	1	0.99	1	1	0.99	0.99	0.99	0.99	1
EF1716	0.87	1	0.99	0.99	0.99	0.99	0.99	0.99	0.99	0.99	0.99	0.99	1	0.99	1	1	0.99	1	0.99	0.99	0.99	0.99	0.99	1
EF1717	1	1	0.99	0.99	0.99	0.99	0.99	0.99	0.99	0.99	0.99	0.99	1	0.99	1	1	0.99	0.99	1	0.99	0.99	0.99	0.99	0.99
EF1718	1	1	0.99	1	1	1	0.99	0.99	0.99	0.99	1	1	1	1	1	1	1	0.99	1	1	1	1	1	1
EF1719	1	1	0.99	1	1	1	1	1	0.99	0.99	0.99	1	1	1	1	1	1	0.99	1	1	1	1	1	1
EF1720	1	1	0.99	0.99	0.99	0.99	0.99	0.99	0.99	0.99	0.99	0.99	1	0.99	1	1	0.99	0.99	0.99	0.86	0.99	0.99	0.99	0.99
EF1721	1	1	0.99	1	1	0.99	0.99	0.99	1	0.99	0.99	1	1	1	1	1	1	0.99	0.99	1	1	1	1	0.99
EF1722	1	1	0.99	0.99	0.99	0.99	0.99	0.99	0.99	0.99	0.99	0.99	1	0.99	1	1	0.99	0.99	0.99	0.99	0.99	0.99	0.99	0.99
EF1723	1	1	0.99	0.99	1	1	1	1	1	0.99	1	0.99	1	0.99	1	1	0.99	1	1	1	1	1	1	1
EF1724	1	1	1	1	1	1	1	1	1	1	1	1	1	1	1	1	1	1	1	1	1	1	1	1
EF1725	1	1	0.99	0.99	0.99	1	0.99	0.99	0.99	0.99	1	0.99	1	0.99	1	1	0.99	0.99	0.99	0.99	0.99	0.99	0.99	1
EF1726	1	1	1	1	1	1	1	1	0.99	0.99	1	1	1	0.99	1	1	1	1	0.99	1	1	1	1	0.99
EF1727	1	1	1	1	0.99	0.99	0.99	0.99	0.99	0.99	0.99	0.99	1	1	1	1	1	0.98	0.99	1	0.99	0.99	0.99	0.99
EF1728	1	1	0.99	0.99	0.99	0.99	0.99	0.99	0.99	0.99	0.99	0.99	1	1	1	1	0.99	0.98	0.99	0.99	0.99	0.99	0.99	0.99
EF1730	1	1	0.99	1	0.99	0.99	0.99	0.99	1	0.99	1	0.99	1	0.99	1	1	1	0.99	0.99	0.99	0.99	0.99	0.99	0.99
EF1731	1	1	0.99	1	0.98	0.98	0.99	0.98	0.99	0.99	0.98	0.99	1	0.99	1	1	1	0.99	0.99	0.99	0.98	0.98	0.98	0.98
EF1732	1	1	0.98	1	0.99	0.99	0.99	0.99	0.98	0.98	0.99	0.99	1	1	1	1	1	1	0.99	0.99	0.99	0.99	0.99	0.99
EF1733	0.63	1	0.99	1	0.99	1	1	0.99	0.99	0.98	0.99	0.99	1	0.99	1	1	1	0.99	0.99	1	0.99	0.99	0.99	0.99
EF1734	1	1	1	1	1	1	1	1	1	1	1	1	1	1	1	1	1	1	1	1	1	1	1	1
EF1735	1	1	1	1	0.99	1	1	1	1	1	0.99	1	1	1	1	1	1	1	0.99	1	0.99	0.99	0.99	1
EF1736	1	1	0.99	1	0.99	0.99	0.99	0.98	0.98	0.99	0.99	0.99	1	0.99	1	1	1	0.99	0.99	0.99	0.99	0.99	0.99	0.99
EF1737	1	1	0.99	1	0.98	1	0.99	0.98	1	0.98	0.98	1	1	1	1	1	1	1	0.99	0.98	0.98	0.98	0.98	0.99
EF1738	1	1	0.99	0.99	0.99	0.99	1	0.98	0.99	0.98	0.99	1	1	1	1	1	0.99	1	0.99	0.99	0.99	0.99	0.99	0.98
EF1739	1	1	0.99	0.99	0.99	0.99	1	0.99	0.99	0.99	0.99	0.99	1	1	1	1	0.99	0.99	0.99	0.99	0.99	0.99	0.99	0.99
EF1740	1	1	0.99	0.97	0.98	0.97	0.97	0.97	0.99	0.98	0.98	0.97	1	0.98	1	1	0.97	0.98	0.99	0.98	0.98	0.98	0.98	0.96
EF1741	0.41	1	0.99	0.98	0.99	0.98	0.98	0.99	0.99	0.99	0.99	0.98	1	0.98	1	1	0.98	0.99	0.99	0.98	0.99	0.99	0.99	0.99
EF1743	1	1	0.99	0.99	0.99	1	1	0.99	0.99	0.99	0.99	1	1	0.99	1	1	0.99	0.99	0.99	1	0.99	0.99	0.99	0.99
EF1744	1	1	0.99	1	1	1	1	1	1	0.99	1	1	1	1	1	1	1	1	1	1	1	1	1	1
EF1745	1	1	1	0.99	0.99	1	1	1	1	0.99	0.99	1	1	0.99	1	1	0.99	1	1	0.99	0.99	0.99	0.99	0.99
EF1746	1	1	1	1	1	1	0.99	1	0.99	1	1	0.99	1	1	1	1	1	1	0.99	1	1	1	1	1
EF1747	1	1	1	1	1	1	1	0.99	1	0.99	1	0.99	1	1	1	1	1	1	1	1	1	1	1	0.99
EF1748	1	1	0.99	0.99	0.99	1	0.99	1	0.99	0.99	0.99	1	1	0.99	1	1	0.99	0.99	1	0.99	0.99	0.99	0.99	0.99
EF1749	1	1	0.98	0.99	0.98	0.99	0.99	0.99	0.99	0.99	0.99	0.99	1	0.99	1	1	0.99	0.99	1	0.99	0.98	0.98	0.98	0.99
EF1750	1	1	0.99	0.99	0.99	0.99	0.99	0.99	0.99	0.99	0.98	0.99	1	1	1	1	0.99	0.99	0.99	0.99	0.99	0.99	0.99	1
EF1751	1	1	0.99	1	1	0.99	1	1	1	0.99	1	1	1	1	1	1	1	0.99	1	1	1	1	1	1
EF1752	1	1	1	1	0.99	1	1	1	1	0.99	1	1	1	1	1	1	1	1	1	1	0.99	0.99	0.99	1
EF1753	0.53	1	0.99	0.99	0.99	1	0.99	0.99	0.99	0.99	0.99	0.99	1	1	1	1	0.99	0.99	0.99	0.99	0.99	0.99	0.99	0.99
EF1754	1	1	1	1	1	1	1	0.99	1	0.99	0.99	1	1	1	1	1	1	1	0.99	1	1	0.99	1	1
EF1755	1	1	0.99	1	1	1	1	1	1	0.99	0.99	1	1	1	1	1	1	0.99	0.99	0.99	1	1	1	1
EF1756	0.88	1	1	1	1	1	1	0.99	1	1	1	1	1	1	1	1	1	1	1	1	1	0.99	1	1
EF1757	1	1	0.99	0.99	1	1	0.99	0.99	0.99	1	1	0.99	1	0.99	1	1	0.99	1	1	1	1	0.99	1	1
EF1758	1	1	0.99	0.99	0.99	0.99	0.99	0.99	0.99	0.98	0.99	0.99	1	0.99	1	1	0.99	0.99	0.99	0.99	0.99	0.99	0.99	0.99
EF1759	1	1	0.99	0.99	0.99	0.99	0.99	1	1	1	0.99	0.99	1	0.99	1	1	0.99	0.99	0.99	0.99	0.99	1	0.99	0.99
EF1760	1	1	0.99	0.99	1	0.99	0.99	0.99	0.99	0.99	0.99	0.99	1	0.99	1	1	0.96	0.99	0.99	0.99	0.94	0.99	1	0.95
EF1761	1	1	1	1	1	1	1	0.99	0.99	0.99	1	0.99	1	1	1	1	1	1	1	0.99	1	0.99	1	1
EF1762	1	1	0.99	0.99	1	0.99	0.99	0.99	0.99	0.99	0.99	0.99	1	0.99	1	1	0.99	0.99	0.99	0.99	1	0.99	1	1
EF1763	0.62	1	0.99	0.99	0.99	1	0.99	0.99	0.99	0.99	1	1	1	0.99	1	1	0.99	0.99	0.99	0.99	0.99	0.99	0.99	1
EF1764	1	1	1	1	1	1	1	1	1	1	1	1	1	1	1	1	1	1	1	1	1	1	1	1
EF1765	1	1	0.98	0.98	0.98	0.98	0.99	0.99	0.99	0.98	1	0.99	1	0.99	1	1	0.98	0.96	0.99	0.99	0.98	0.99	0.98	0.99
EF1767	1	1	0.98	0.99	0.99	0.98	0.99	0.98	0.98	0.98	0.99	0.99	1	0.99	1	1	0.99	0.99	0.98	0.98	0.99	0.98	0.99	0.98
EF1768	1	1	0	0.99	0	1	0	0.99	0	0.99	0	0.99	1	0.99	1	1	0.99	0	0	0.99	0	0.99	0	0
EF1769	1	1	0.99	0.99	0.99	1	1	0.99	0.99	0.99	0.98	0.99	1	0.99	1	1	0.99	0.99	0.99	1	0.99	0.99	0.99	0.98
EF1770	1	1	0.98	1	0.99	1	1	0.99	0.99	0.99	0.99	0.98	1	1	1	1	1	1	0.99	0.98	0.99	0.99	0.99	1
EF1771	1	1	0.99	0.99	1	1	0.99	0.99	1	0.99	1	1	1	1	1	1	0.99	1	0.99	1	1	0.99	1	1
EF1772	1	1	1	1	1	1	1	1	0.99	1	1	1	1	1	1	1	1	1	0.99	1	1	1	1	1
EF1773	1	1	0.98	0.98	0.98	1	1	0.98	0.98	0.98	0.98	0.98	1	0.98	1	1	0.98	0.99	0.98	0.98	0.98	0.98	0.98	1
EF1774	1	0.98	0.99	0.99	0.99	0.99	1	0.99	0.99	0.99	0.99	0.99	1	0.99	1	1	0.99	0.99	0.99	0.99	0.99	0.99	0.99	0.99
EF1775	1	1	0.98	0.98	0.98	0.98	0.99	0.98	0.97	0.98	0.98	0.98	1	0.98	1	1	0.98	0.98	0.98	0.98	0.98	0.98	0.98	0.98
EF1776	1	1	0.95	0.98	0.96	0.97	0.93	0.99	0.98	0.98	0.97	0.97	1	0.98	1	1	0.98	0.96	0.96	0.94	0.96	0.99	0.96	0.98
EF1777	1	1	0.98	0.99	0.98	0.99	0.99	0.98	0.98	0.99	0.99	0.99	1	0.99	1	1	0.99	0.99	0.99	0.99	0.98	0.98	0.98	0.98
EF1778	1	0.79	0.98	0.99	0.99	0.99	0.99	0.99	0.98	0.98	0.99	0.99	1	0.99	1	1	0.99	1	0.99	0.99	0.99	0.99	0.99	0.99
EF1779	1	1	0.98	0.98	0.98	0.98	0.98	0.98	0.98	0.97	0.99	0.98	1	0.98	1	1	0.98	0.98	0.98	0.98	0.98	0.98	0.98	0.98
EF1780	1	1	0.99	0.99	0.99	0.99	0.99	0.99	0.99	0.99	0.99	0.99	1	0.99	1	1	0.99	1	1	0.99	0.99	0.99	0.99	0.99
EF1781	1	1	0.98	0.99	0.99	0.99	0.99	0.99	1	0.99	0.99	0.99	1	0.99	1	1	0.99	0.99	0.99	0.99	0.99	0.99	0.99	0.99
EF1782	1	0.68	0.99	0.99	0.99	0.99	0.99	0.99	0.99	0.99	0.99	0.99	1	0.99	1	1	0.99	1	0.99	0.99	0.99	0.99	0.99	0.98
EF1783	1	1	0.99	0.99	0.99	0.99	0.99	0.99	0.99	0.98	0.99	0.99	1	0.99	1	1	0.99	1	0.99	0.99	0.99	0.99	0.99	0.98
EF1784	1	1	1	1	1	1	1	1	1	1	1	1	1	1	1	1	1	1	1	1	1	1	1	1
EF1785	1	1	1	0.99	1	0.99	0.99	0.99	0.99	0.99	0.99	0.99	1	0.99	1	1	0.99	1	0.99	0.99	1	0.99	1	1
EF1786	1	1	0.98	0.98	0.98	0.98	0.98	0.99	0.98	0.98	0.99	0.98	1	0.98	1	1	0.98	1	0.98	0.99	0.98	0.99	0.98	0.98
EF1787	1	1	0.98	0.98	0.99	0.99	0.99	0.99	0.98	0.99	0.99	0.98	1	0.99	1	1	0.98	1	0.99	0.99	0.99	0.99	0.99	0.99
EF1789	1	1	0.99	0.99	0.99	0.99	0.99	1	0.99	0.98	0.99	0.99	1	0.99	1	1	0.99	1	0.99	0.99	0.99	1	0.99	0.99
EF1790	0.82	1	0.98	0.99	0.99	0.98	0.99	1	0.98	0.98	0.98	0.99	1	0.98	1	1	0.99	1	0.98	0.99	0.99	1	0.99	0.99
EF1791	1	1	0.99	0.99	0.99	0.99	0.99	0.99	0.98	0.99	0.98	0.99	1	0.99	1	1	0.99	1	0.99	0.99	0.99	0.99	0.99	0.99
EF1792	1	1	0.99	0.98	0.99	0.99	0.99	1	0.99	0.97	0.99	0.98	1	0.99	1	1	0.98	1	0.99	0.99	0.99	1	0.99	0.99
EF1793	1	1	0.99	0.99	0.99	1	1	0.99	0.99	0.98	0.99	0.99	1	0.99	1	1	0.99	1	0.99	0.99	0.99	0.99	0.99	0.99
EF1794	1	1	0.97	0.99	0.99	1	1	0.98	0.98	0.98	0.99	0.99	1	0.98	1	1	0.99	1	0.98	0.99	0.99	0.98	0.99	0.99
EF1796	1	1	0.99	0.99	0.99	0.99	0.99	0.99	0.99	1	0.99	0.99	1	0.99	1	1	0.99	1	0.99	0.99	0.99	0.99	0.99	0.99
EF1797	1	1	0.99	1	1	0.99	1	1	0.99	0.99	1	1	1	1	1	1	1	1	0.98	0.99	1	1	1	1
EF1798	1	1	0.99	0.99	0.99	0.99	0.99	0.99	0.99	0.99	0.99	0.99	1	0.99	1	1	0.99	1	0.99	0.98	0.99	0.99	0.99	0.99
EF1800	1	1	0.99	0.99	0.99	0.99	0.99	0.99	0.99	0.99	0.99	0.99	1	0.99	1	1	0.99	1	0.99	0.99	0.99	0.99	0.99	0.99
EF1801	1	1	0.99	0.99	0.99	0.99	0.99	0.98	0.99	0.98	0.99	0.99	1	0.99	1	1	0.99	1	0.99	0.99	0.99	0.98	0.99	0.99
EF1802	1	1	0.99	0.99	0.99	0.99	0.99	0.99	1	0.99	0.99	0.99	1	0.99	1	1	0.99	1	0.99	1	0.99	0.99	0.99	0.99
EF1803	1	1	0.99	0.99	0.99	1	0.99	0.99	1	1	0.99	1	1	0.99	1	1	0.99	1	0.99	0.99	0.99	0.99	0.99	1
EF1804	1	1	0.99	0.99	0.99	0.99	0.99	0.99	0.99	0.99	1	0.99	1	1	1	1	0.99	1	0.99	1	0.99	0.99	0.99	0.99
EF1805	1	1	0.99	0.99	0.99	0.99	0.99	0.99	0.99	0.98	0.99	0.99	1	0.99	1	1	0.99	1	0.99	0.99	0.99	0.99	0.6	0.99
EF1806	1	1	0.99	0.99	0.99	0.99	0.99	0.99	0.98	0.98	0.99	0.99	1	0.99	1	1	0.99	1	0.99	0.99	0.99	0.99	0.99	0.99
EF1807	1	1	0.99	1	1	1	1	1	0.99	0.99	1	1	1	1	1	1	1	1	1	1	1	1	1	1
EF1808	0.38	1	0.99	0.99	0.99	0.99	0.99	0.99	0.99	0.99	0.99	0.99	1	0.99	1	1	0.99	1	0.99	0.99	0.99	0.99	0.9	0.99
EF1809	1	1	1	0.99	1	1	1	1	1	0.99	1	1	1	1	1	1	0.99	1	1	1	1	1	1	0.99
EF1810	1	1	0.99	1	1	0.99	0.99	0.99	0.99	0.99	0.99	1	1	1	1	1	1	1	1	0.99	1	0.99	1	0.96
EF1811	0.71	1	0.99	0.99	0.99	0.99	0.98	0.98	0.99	0.99	0.99	0.98	1	0.98	1	1	0.99	1	0.99	0.99	0.99	0.98	0.99	0.98
EF1812	0.65	1	0.97	0.98	0.96	0.98	0.99	0.34	0.96	0.42	0.96	1	1	0.97	1	0.99	0.98	1	0.96	1	0.96	0.36	0.96	0.42
EF1813	1	1	0.99	0.99	1	0.99	0.99	0.36	0.99	0.99	1	0.99	1	0.99	1	1	0.99	1	1	0.99	1	0.36	1	0.99
EF1814	1	1	0.99	0.99	0.99	0.99	0.94	0	0.99	0.99	0.99	0.99	1	0.99	1	1	0.99	1	0.99	0.99	0.99	0	0.99	0.99
EF1815	1	1	1	0.99	0.99	0.99	0	0	0.99	0.99	0.99	0.99	1	0.99	1	1	0.99	0.99	0.99	1	0.99	0	0.99	1
EF1816	0.67	1	0.99	0.99	0.99	0.99	0	0	1	1	0.99	0.99	1	1	1	1	0.99	0.99	0.99	0.99	0.99	0	0.99	0.99
EF1817	1	1	0.99	0.99	0.98	0.98	0	0	0.99	0.99	0.98	0.99	1	0.98	1	1	0.99	0.99	0.98	0.99	0.98	0	0.98	0.98
EF1818	1	1	0.99	0.63	0.99	0.99	0	0	0.99	0.99	0.99	0.99	1	0.99	1	1	0.99	0.99	0.99	1	0.99	0	0.99	0.99
EF1820	1	0.96	0.99	0	0.8	0.99	0	0	0.99	0.95	0.8	1	0.98	0.99	0.92	0.92	0.99	0.99	0.8	0.99	0.75	0	0.8	0.98
EF1821	1	1	0.99	0	0	0.99	0	0	0.99	0.99	0	0.99	1	0.99	1	1	0.99	0.99	0	0.99	0	0	0	0.99
EF1822	1	1	1	0	0	1	0	0	1	0.99	0	0.99	1	0.99	1	1	1	0.99	0	0.99	0	0	0	0.4
EF1823	1	1	0.98	0.15	0.15	0.98	0.15	0.15	0.98	0.99	0.15	0.43	1	0.98	1	1	0.97	0.98	0.15	0.99	0.15	0.15	0.15	0.15
EF1824	0.67	1	0.99	0	0	0.38	0	0	0.99	0.99	0	0	1	0.99	1	1	0.99	0.99	0	0.99	0	0	0	0
EF1825	1	1	0.99	0	0	0	0	0	0.99	0.98	0	0	1	0.99	1	1	0.99	1	0	0.99	0	0	0	0
EF1826	1	1	0	0	0	0	0	0	1	0.99	0	0	1	1	1	1	1	1	0	1	0	0	0	0
EF1827	1	1	0	0	0	0	0	0	0.97	0	0	0	1	0.97	1	1	0.97	0.97	0	0.97	0	0	0	0
EF1828	1	1	0.1	0.1	0.1	0.1	0.1	0.1	1	0.1	0.1	0.1	1	1	1	1	1	1	0.1	1	0.1	0.1	0.1	0.1
EF1829	1	1	0.17	0.17	0.17	0.17	0.17	0.17	0.99	0.17	0.17	0.17	1	0.99	1	1	0.99	0.99	0.17	0.99	0.17	0.17	0.17	0.17
EF1830	1	1	0	0	0	0	0	0	0.99	0	0	0	1	1	1	1	1	1	0	1	0	0	0	0
EF1831	1	1	0	0	0	0	0	0.29	0.99	0	0	0.48	1	0.97	1	1	0.99	0.97	0	0.97	0	0.29	0	0
EF1833	1	1	0	0	0	0	0	0	0.99	0	0	0.98	1	0.99	1	1	0.99	0.99	0	0.99	0	0	0	0
EF1834	1	1	0	0.7	0.7	0.7	0	0.7	0.99	0	0	0.99	1	0.99	1	1	1	1	0	0.99	0.7	0.7	0.7	0.7
EF1835	1	1	0	0.64	0.64	0.64	0	0.64	1	0	0	1	1	1	1	1	1	1	0	1	0.64	0.64	0.64	0.64
EF1836	1	1	0	0	0	0	0	0	1	0	0	1	1	1	1	1	1	1	0	1	0	0	0	0
EF1837	1	1	0	0	0	0	0	0	1	0	0	0.99	1	0.99	1	1	0.99	0.99	0	0.99	0	0	0	0
EF1838	1	1	0	0	0	0.1	0.11	0	0.99	0	0	1	1	1	1	1	0.99	0.99	0	0.99	0	0	0	0
EF1839	1	1	0	0	0	0.75	0.99	0	0.99	0	0	0.99	1	0.99	1	1	0.99	0.99	0	0.99	0	0	0	0
EF1840	1	1	0	0.48	0	0.96	0.96	0	0.11	0	0	0.96	1	0.96	1	1	0.96	0.96	0	0.96	0	0	0	0
EF1841	1	1	0	0.98	0.75	0.98	0.98	0	0.99	0.08	0.75	0.98	1	0.98	1	1	0.98	0.99	0.75	1	0.75	0	0.75	0
EF1843	1	1	0.41	0.99	0.99	1	1	0	0.99	0.89	0.99	0.99	1	0.99	1	1	0.99	0.99	0.99	0.99	0.99	0	0.99	0.98
EF1844	1	1	0	0	1	0	0	0	0	0.99	1	0	1	0	1	1	0	0	1	0.99	1	0	1	0
EF1846	1	1	0.82	0.84	0.98	0.84	0.97	0	0.8	0.97	0.98	0.97	1	0.85	1	1	0.84	0.97	0.98	0.96	0.98	0	0.98	0.83
EF1847	1	1	0	0	1	1	0	0	0	0.64	1	0	1	0	1	1	0	0	1	0	1	0	1	0
EF1848	1	1	0	0	1	1	0	0	0	0.54	1	0	1	0	1	1	0	0	1	0	0.61	0	0.61	0
EF1849	1	1	0	0	1	1	0.85	0.85	0	0	1	0.85	1	0.45	1	1	0	0	1	0	0.8	0.85	0.82	0
EF1850	1	1	0	0	1	1	0.86	0.86	0	0	1	0.86	1	0.3	1	1	0	0	1	0	0.86	0.86	0.86	0
EF1851	1	1	0.69	0.69	1	1	0.56	0.69	0.56	0.69	1	0.69	1	0.69	1	1	0.69	0.69	1	0.69	1	0.56	1	0.69
EF1852	1	1	0.18	0.18	1	1	0.18	0.18	0.18	0.18	1	0.18	1	0.18	1	1	0.18	0.18	1	0.18	1	0.18	1	0.18
EF1853	1	1	0	0	0.99	1	0	0	0	0	1	0	1	0	1	1	0	0	1	0	1	0	1	0
EF1855	1	1	0	0	1	1	0.14	0	0	0.18	1	0	1	0	1	1	0	0	1	0	1	0	1	0
EF1856	1	0.99	0	0	1	0.96	0.71	0.99	0	0	0	0.99	0.96	0	0.57	0.99	0	0	0.69	0	0.47	0.99	0.91	0
EF1857	1	1	0	0	1	1	0	0	0.71	0	1	0	1	0	1	1	0	0.72	1	0	1	0	1	0
EF1858	1	1	0	0	1	1	0	0	0	0	1	0	1	0	1	1	0	0	1	0	1	0	1	0
EF1859	1	1	0	0	1	1	0	0	0	0	1	0	1	0	1	1	0	0	1	0	1	0	1	0
EF1860	1	1	0	0	1	1	0	0	0	0	1	0	1	0	1	1	0	0	1	0	1	0	1	0
EF1861	1	1	0	0	1	1	0	0	0	0	1	0	1	0	1	1	0	0	1	0	1	0	1	0
EF1862	1	1	0	0.63	1	1	0.42	0.61	0.52	0	0.64	0.7	1	0	1	1	0.63	0	1	0.34	1	0.64	1	0.63
EF1863	1	1	0	0	1	1	0	0	0	0	1	0	0.83	0	1	1	0	0	1	0	1	0	1	0
EF1864	1	1	0	0	1	1	0	0	0	0	1	0	1	0	1	1	0	0	1	0	1	0	1	0
EF1866	1	1	0	0.07	1	1	0.22	0.35	0	0	1	0.35	1	0	1	1	0.35	0	1	0	1	0	1	0.35
EF1867	1	1	0	0	1	1	0	0	0	0	1	0	1	0	1	1	0	0	1	0	1	0	1	0
EF1868	1	1	0.19	0.19	1	1	0.19	0.19	0.19	0.19	1	0.19	1	0.19	1	1	0.19	0.19	1	0.19	1	0.19	1	0.16
EF1869	1	1	0	0	1	1	0	0	0	0	1	0	1	0	1	1	0	0	1	0	1	0	1	0
EF1870	1	1	0	0	1	0.16	0	0	0	0	0.16	0	1	0	1	1	0	0	0.16	0	0.16	0	0.16	0
EF1871	1	1	0	0	1	1	0	0	0	0	1	0	1	0	1	1	0	0	1	0	1	0	1	0
EF1872	1	1	0	0	1	1	0	0	0	0	1	0	1	0	1	1	0	0	1	0	1	0	1	0
EF1873	1	1	0	0	1	1	0	0	0	0	1	0	1	0	1	1	0	0	1	0	1	0	1	0
EF1874	1	0.95	0	0.98	0.54	1	0.41	0.9	0.99	0	1	0.66	1	0	0.68	0.68	0.98	0	1	0.34	0.54	0.98	0.54	0.98
EF1875	1	1	0	0	1	1	0	0	0.52	0	1	0	1	0.39	1	1	0	0	1	0	1	0.52	1	0
EF1876	1	1	0.57	0	1	1	0.57	0.55	0.56	0.53	1	0.57	1	0.55	1	1	0	0	1	0.57	1	0.58	1	0
EF1877	1	1	0.42	0	1	1	0.42	0.42	0.37	0.38	1	0.42	1	0.4	1	1	0	0	1	0.42	1	0.42	1	0
EF1878	0.74	0.44	0.69	0	1	1	0.69	0.69	0.69	0.72	1	0.69	1	0.72	1	1	0	0	1	0.69	1	0.69	1	0
EF1879	0.99	1	0.57	0	1	1	0.57	0.56	0.61	0.65	1	0.57	1	0.6	1	1	0	0	1	0.57	1	0.67	1	0
EF1880	1	1	0	0	1	1	0	0	0	0	1	0	1	0	1	1	0	0	1	0	1	0	1	0
EF1881	1	1	0	0	1	1	0	0	0	0	1	0	1	0	1	1	0	0	1	0	1	0	1	0
EF1882	1	1	0.63	0	1	1	0.63	0.64	0.65	0.64	1	0.63	1	0.69	1	1	0	0	1	0.63	1	0.63	1	0
EF1883	0.69	1	0	0	1	1	0	0	0.75	0.76	1	0	1	0.74	1	1	0	0	1	0	1	0	1	0
EF1884	1	1	0.27	0	1	1	0	0	0.06	0.12	1	0	1	0	1	1	0	0	1	0.27	1	0	1	0
EF1885	1	1	0	0	1	0.93	0	0	0	0	1	0	1	0	1	1	0	0	1	0	1	0	0.93	0
EF1886	0.68	1	0.53	0.17	1	1	0.53	0.53	0.61	0.59	1	0.53	1	0.65	1	1	0	0	1	0.53	1	0.61	1	0
EF1887	1	1	0	0	1	1	0	0	0	0	1	0	1	0	1	1	0	0	1	0	1	0	1	0
EF1888	1	1	0	0	1	1	0	0	0	0	1	0	1	0	1	1	0	0	1	0	1	0	1	0
EF1889	1	1	0	0	1	1	0	0	0	0	1	0	1	0	1	1	0	0	1	0	1	0	1	0
EF1890	1	1	0.67	0	1	1	0.67	0.65	0.7	0.64	1	0.67	1	0.68	1	1	0	0	1	0.67	1	0.67	1	0
EF1891	1	1	0	0	1	1	0	0	0	0	1	0	1	0	1	1	0	0	1	0	1	0	1	0
EF1892	0.54	1	0.48	0.24	1	1	0.48	0.48	0.47	0.46	1	0.48	1	0.51	1	1	0	0	1	0.48	1	0.49	1	0
EF1893	1	1	0	0	1	0.99	0	0	0	0	1	0	1	0	1	1	0	0	1	0	1	0	1	0
EF1894	0.89	1	0	0	1	1	0.58	0.55	0.57	0.58	1	0.58	1	0.65	1	1	0	0	1	0.58	1	0.61	1	0
EF1895	0.84	1	0	0	1	1	0	0	0.58	0.64	1	0	1	0.68	1	1	0	0	1	0	1	0	1	0
EF1896	0.7	0.59	0	0	0.99	0.99	0	0.8	0.44	0.03	0.99	0.12	1	0.59	1	1	0	0	0.99	0	0.99	0.8	0.99	0
EF1897	1	1	0	0	1	1	0.19	0.69	0	0.6	1	0.19	1	0	1	1	0	0.19	1	0	1	0.69	1	0
EF1898	1	1	0.99	0.99	1	1	0.99	0.99	0.99	1	1	0.99	1	0.99	1	1	0.99	0.99	1	0.99	1	0.99	1	0.99
EF1899	1	1	0.99	0.99	1	0.99	1	0.99	0.97	0.99	0.99	0.99	1	1	1	1	0.99	1	1	0.99	1	0.99	1	1
EF1900	1	1	0.98	0.98	0.97	0.98	0.98	0.98	0.98	0.98	0.98	0.98	1	0.98	1	1	0.98	1	0.97	0.98	0.97	0.98	0.97	0.98
EF1901	1	1	0.99	0.99	0.99	0.99	0.99	0.99	0.99	0.99	0.99	0.99	1	0.99	1	1	0.99	0.99	0.99	0.99	0.99	0.99	0.99	0.99
EF1902	1	1	0.98	0.99	0.98	0.99	0.99	0.98	0.99	0.99	1	0.99	1	0.99	1	1	0.99	0.99	0.99	0.99	0.98	0.98	0.98	0.99
EF1903	1	1	1	1	1	1	1	1	1	1	1	1	1	1	1	1	1	1	1	1	1	1	1	1
EF1904	1	1	0.99	0.99	0.99	0.99	0.99	0.99	0.99	0.99	0.99	0.99	1	0.99	0.87	1	0.99	1	1	0.99	0.99	0.99	0.99	0.99
EF1905	0.93	0.63	0.94	0.97	0.98	0.95	0.95	0.97	0.97	0.94	1	0.97	1	0.97	0.94	0.92	0.97	0.99	0.95	1	0.98	0.95	0.98	0.97
EF1906	1	1	0.99	1	1	0.99	1	0.99	0.99	0.99	0.99	1	1	0.99	1	1	1	1	0.99	0.99	1	0.99	1	0.99
EF1907	1	1	1	1	1	1	0.99	0.99	1	1	0.99	0.99	1	1	1	1	1	1	1	1	1	0.99	1	0.99
EF1908	1	1	1	1	0.99	0.99	1	0.99	0.99	0.99	1	0.99	1	0.99	1	1	1	1	0.99	1	0.99	0.99	0.99	0.99
EF1909	1	1	0.99	0.99	0.99	1	0.99	0.99	0.99	0.99	0.99	0.99	1	0.99	1	1	0.99	1	0.99	0.99	0.99	0.99	0.99	0.99
EF1910	1	1	1	0.99	0.99	0.99	0.99	0.99	0.99	1	1	0.99	1	0.99	1	1	0.99	1	0.99	0.99	0.99	0.99	0.99	0.99
EF1911	1	1	0.99	0.99	1	1	0.99	0.99	0.99	0.99	1	0.99	1	0.99	1	1	0.99	1	0.99	0.99	1	0.99	1	0.99
EF1912	1	1	0.99	1	1	1	1	0.99	1	1	1	1	1	1	1	1	1	1	0.99	1	1	0.99	1	1
EF1913	1	1	1	1	1	1	1	1	1	1	1	1	1	1	1	1	1	1	1	1	1	1	1	1
EF1914	1	1	0.99	1	0.99	1	0.99	1	1	0.99	1	1	1	0.99	1	1	1	1	1	0.99	1	1	1	1
EF1915	1	1	0.99	1	1	1	0.99	0.99	1	0.99	1	1	1	1	1	1	1	1	1	0.99	1	0.99	1	1
EF1916	1	1	0.99	1	0.99	1	1	0.99	0.99	0.99	1	1	1	0.99	1	1	1	1	0.99	0.99	0.99	0.99	0.99	0.99
EF1917	1	1	1	1	1	1	1	1	1	1	1	1	0.99	1	0.99	0.99	1	1	1	0.99	1	1	1	1
EF1918	1	1	0.99	1	1	1	1	0.99	0.99	0.99	0.99	1	0.99	1	0.99	0.99	1	1	1	1	1	0.99	1	1
EF1919	1	1	0.98	0.98	0.99	1	0.99	0.98	0.99	0.97	0.98	0.98	0.97	0.99	0.97	0.97	0.98	1	0.99	0.98	0.99	0.98	0.99	0.99
EF1920	1	1	0.99	0.99	0.99	0.99	0.99	0.99	0.99	0.99	0.99	0.99	0.98	0.99	0.98	0.98	0.99	1	0.99	0.99	0.99	0.99	0.99	0.99
EF1921	1	1	0.99	0.99	1	1	0.99	1	0.99	0.99	1	0.99	1	1	1	1	0.99	1	1	0.99	1	1	1	1
EF1922	1	1	0.98	0.99	0.99	0.99	0.99	0.99	0.99	0.99	0.99	0.99	0.99	1	0.99	0.99	0.99	1	0.99	0.99	0.99	1	0.99	0.99
EF1923	1	1	0.81	1	0.99	0.99	0.99	0.99	0.99	0.99	0.99	0.99	0.99	0.99	0.99	0.99	1	1	0.99	0.99	0.99	0.99	0.99	0.99
EF1925	0.79	1	0	0.99	0.99	0.99	0.99	0.99	0.99	0.99	0.99	1	0.99	0.99	0.99	0.99	0.99	1	0.99	1	0.99	0.99	0.99	0.99
EF1926	1	1	0	0.99	0.98	0.99	0.99	0.98	0.99	0.98	0.99	0.99	0.98	0.98	0.98	0.98	0.99	1	0.99	0.99	0.98	0.98	0.98	0.99
EF1927	1	1	1	1	0.99	1	1	1	0.99	0.99	1	1	0.99	1	0.99	0.99	1	1	1	1	0.99	1	0.99	1
EF1928	1	1	0.99	1	0.99	0.99	0.99	0.99	0.99	0.99	1	0.99	0.99	0.99	0.99	0.99	1	1	0.99	0.99	0.99	0.99	0.99	0.99
EF1929	1	1	0.99	1	1	0.99	1	1	0.99	0.99	1	1	0.99	1	0.99	0.99	1	1	1	1	1	1	1	0.99
EF1931	1	1	0.99	0.99	0.99	0.99	0.99	0.99	0.99	0.99	0.99	0.99	0.99	0.99	0.99	0.99	0.99	1	0.99	0.99	0.99	0.99	0.99	0.99
EF1932	1	1	0.98	0.99	0.99	0.99	0.99	0.99	0.98	0.98	0.99	0.99	1	0.99	1	1	0.99	1	0.99	0.99	0.98	0.99	0.99	0.99
EF1933	1	1	0.99	1	1	0.99	0.99	0.99	0.99	0.98	0.99	0.99	0.99	1	0.99	0.99	1	1	0.99	0.99	1	0.99	1	0.99
EF1934	1	1	0.99	0.99	0.99	0.99	0.99	0.99	0.99	0.99	0.99	0.99	0.98	0.99	0.98	0.98	0.99	1	0.99	0.99	0.99	0.99	0.99	0.99
EF1935	1	1	0.99	0.42	0.98	0.99	0.99	0.99	1	0.97	0.99	0.99	0.99	0.42	0.99	0.99	0.42	1	0.99	0.99	1	0.99	0.99	0.99
EF1936	1	1	0.99	1	0.98	0.99	1	1	1	0.98	0.98	0.98	0.99	1	0.99	0.99	1	1	0.99	1	0.98	1	0.98	0.99
EF1937	1	1	0.99	0.99	0.99	0.99	0.99	0.99	0.99	0.98	0.99	0.98	0.98	0.99	0.98	0.98	0.99	1	0.99	0.98	0.99	0.99	0.99	0.99
EF1938	1	1	1	1	0.99	0.99	0.99	0.99	1	0.99	1	1	1	1	1	1	1	1	1	1	0.99	0.99	0.99	0.99
EF1939	1	1	0.98	0.98	0.98	0.98	0.98	0.99	0.98	0.98	0.99	0.99	1	0.98	1	1	0.98	1	0.99	0.99	0.98	0.99	0.98	0.99
EF1940	1	1	0.99	0.99	0.99	0.99	0.99	0.98	0.99	0.99	1	0.99	0.99	0.99	0.99	0.99	0.99	1	0.99	0.99	0.99	0.98	0.99	0.99
EF1941	1	1	0.98	0.98	0.98	0.98	0.98	0.99	0.98	0.98	0.99	0.99	0.98	0.98	0.98	0.98	0.98	1	0.99	0.98	0.98	0.99	0.98	0.98
EF1943	1	1	0.99	0.54	0.99	0.99	0.99	0.99	1	1	1	0.99	1	0.99	1	1	0.99	1	0.99	0.99	0.99	0.99	0.99	0.99
EF1944	0.78	0.6	0.83	0.85	0.81	0.81	0.8	0.8	0.83	0.79	0.83	0.85	0.83	0.8	0.84	0.76	0.85	1	0.83	0.8	0.81	0.83	0.81	0.83
EF1945	1	1	0.99	0.99	0.99	0.99	0.99	0.99	0.99	0.99	0.99	0.99	0.99	0.99	0.99	0.99	0.99	1	0.99	0.99	0.99	0.99	0.99	0.99
EF1946	1	1	1	1	1	1	1	0.99	1	1	1	0.99	1	1	1	1	1	1	1	1	1	0.99	1	1
EF1947	1	1	1	1	1	0.99	1	1	1	1	1	1	0.99	1	0.99	0.99	1	0.99	1	1	1	1	1	1
EF1948	1	1	0.94	0.99	0.94	0.99	0.99	0.94	0.94	0.95	0.99	0.94	0.95	0.99	0.95	0.95	0.99	1	0.94	0.99	0.94	0.94	0.94	0.93
EF1949	1	1	0.98	0.99	0.99	0.99	0.99	1	1	1	0.99	0.99	0.99	0.99	0.99	0.99	0.99	1	1	0.99	0.99	1	0.99	0.99
EF1950	1	1	0.99	0.99	0.99	0.99	0.99	0.99	0.99	1	0.99	0.99	0.99	0.99	0.99	0.99	0.99	1	0.99	0.99	0.99	0.99	0.99	0.99
EF1951	1	1	0.99	0.99	0.98	0.99	0.99	0.98	0.99	0.99	0.99	0.98	0.99	0.99	0.99	0.99	0.98	1	0.99	0.99	0.98	0.98	0.98	0.99
EF1952	1	1	0.99	0.99	0.99	0.99	0.99	0.99	1	0.99	1	1	0.99	0.99	0.99	0.99	0.99	1	0.99	1	1	0.99	1	1
EF1953	1	1	1	0.99	0.99	0.99	0.99	0.99	0.99	0.99	0.99	0.99	1	0.99	1	1	0.99	1	0.99	0.99	0.99	0.99	0.99	0.99
EF1954	1	1	0.99	1	0.99	0.99	0.99	0.99	0.99	1	0.99	0.99	0.99	1	0.99	0.99	1	1	0.99	0.99	0.99	0.99	0.99	0.99
EF1955	1	1	0.99	0.99	0.99	0.99	0.99	0.99	0.99	0.99	0.99	0.99	0.99	0.99	0.99	0.99	0.99	1	0.99	0.99	0.99	0.99	0.99	0.99
EF1956	1	0.59	1	1	1	1	0.99	1	1	1	1	1	1	1	1	1	1	1	1	1	1	1	0.99	1
EF1958	1	1	0.99	1	1	0.99	0	1	0.99	0.99	1	0.99	0.99	0	0.99	0.99	1	1	1	0	1	1	1	0.99
EF1959	1	1	1	1	1	0.99	0.1	1	0.99	0.99	1	1	0.99	0.1	0.99	0.99	1	1	0.99	0.1	1	1	1	0.99
EF1961	0.89	1	1	1	1	1	1	1	1	1	1	1	0.99	1	0.99	0.99	1	1	1	1	1	1	1	0.99
EF1962	1	1	0.99	1	0.99	0.99	0.99	1	0.99	0.99	1	1	1	0.99	1	1	1	1	1	1	0.99	1	0.99	0.99
EF1963	1	1	0.99	1	1	1	1	1	1	1	1	1	1	1	1	1	1	1	1	1	1	1	1	1
EF1964	1	1	1	1	1	1	1	1	1	1	1	1	1	1	1	1	1	1	1	1	1	1	1	1
EF1965	1	1	1	1	1	1	1	1	1	1	1	1	1	1	1	1	1	1	1	1	1	1	1	0.99
EF1966	1	1	0.99	0.98	0.99	0.99	0.99	0.98	0.99	0.99	1	0.99	0.98	0.99	0.98	0.98	0.98	1	0.99	0.99	0.99	0.98	0.99	0.99
EF1967	1	1	0.98	0.99	0.99	0.99	0.99	0.99	0.98	0.99	1	0.99	0.99	0.99	0.99	0.99	0.99	1	0.99	0.99	0.99	0.99	0.99	0.99
EF1968	1	1	1	1	1	0.99	0.99	1	0.99	1	1	1	1	0.98	1	1	1	1	0.99	1	1	1	1	0.99
EF1969	1	1	0.99	1	1	0.99	0.99	1	0.99	0.99	1	1	1	0.99	1	1	1	1	0.99	1	0.99	1	0.99	0.99
EF1970	0.52	1	0.99	0.99	0.99	0.99	0.99	0.99	0.99	0.99	1	0.99	0.99	0.99	0.99	0.99	0.99	1	0.99	0.99	0.99	0.99	0.99	0.99
EF1971	1	1	0.99	1	0.99	0.99	1	1	1	0.98	1	0.99	0.99	0.99	0.99	0.99	1	1	0.99	0.99	0.99	1	0.99	0.99
EF1972	1	1	1	1	1	1	1	1	1	1	1	1	1	1	1	1	1	1	1	1	1	1	1	1
EF1973	1	1	0.99	0.99	1	0.99	0.99	0.99	0.99	0.99	1	1	0.99	0.99	0.99	0.99	0.99	1	1	0.99	0.99	0.99	0.99	0.99
EF1974	0.86	1	0.99	0.99	0.99	0.99	0.99	0.99	0.99	0.99	1	0.99	0.99	0.99	0.99	0.99	0.99	1	0.99	0.99	0.99	0.99	0.99	0.99
EF1975	1	1	0.99	1	1	0.99	0.99	1	0.99	0.99	1	1	0.99	1	0.99	0.99	1	1	0.99	0.99	1	1	1	1
EF1976	1	1	0.99	0.99	1	0.99	0.99	0.99	0.99	0.99	1	0.99	0.99	0.99	0.99	0.99	0.99	1	0.99	1	1	0.99	1	0.99
EF1977	1	1	1	1	1	0.99	1	1	1	0.98	1	1	1	0.98	1	1	1	1	1	1	1	1	1	0.98
EF1978	1	1	1	0.99	0.99	1	1	0.99	1	0.99	0.99	1	0.99	0.99	0.99	0.99	0.99	1	0.99	0.99	0.99	0.99	0.99	0.99
EF1979	1	1	0.99	0.99	0.99	0.99	1	0.99	0.99	0.99	0.99	0.99	0.99	0.99	0.99	0.99	0.99	1	0.99	1	1	0.99	1	0.99
EF1980	1	1	1	1	1	1	1	1	1	0.99	1	1	1	1	1	1	1	1	1	1	1	1	1	1
EF1981	0.58	0.62	0.59	0.99	0.59	0.99	0.98	0.99	0.59	0.6	0.59	0.98	1	0.98	0.4	0.71	0.99	1	0.59	0.59	0.59	0.99	0.59	0.59
EF1982	1	1	1	1	0.95	1	0.99	1	0.99	1	0.99	0.99	0.99	1	0.22	0.99	1	1	0.99	0.99	1	1	0.98	0.99
EF1983	1	1	0.99	0.99	0.99	0.99	0.99	0.99	0.99	0.99	0.99	0.99	0.99	1	0	0.99	0.99	1	0.99	0.99	1	0.95	0.94	0.99
EF1984	1	1	1	1	0.99	1	0.99	1	1	0.99	1	1	1	1	0	1	1	0.99	1	1	0.99	1	0.99	1
EF1985	1	1	0.97	1	0.99	0.97	0.97	1	0.97	0.99	1	0.99	0.99	0.97	0	0.99	1	0.97	0.99	0.97	0.99	1	0.99	1
EF1986	1	1	0.99	1	0.99	1	0.99	1	0.99	0.99	1	1	1	0.99	0	1	1	1	1	0.99	0.99	1	0.99	1
EF1987	1	1	0.73	0.99	0.69	0.99	0.99	1	0.73	0.74	0.98	1	0.74	0.74	0	0.74	0.99	0.74	0.74	0.74	0.99	0.99	0.99	0.99
EF1988	1	1	0.3	0.98	1	1	0.98	1	0	0	0.98	1	0.3	0	0.3	0.3	0.98	0	0	0	0.98	0.98	0.98	0.98
EF1989	1	1	0	0.99	1	1	0.99	0.99	0	0	0.99	1	0	0	0	0	0.99	0	0	0	0.99	0.99	0.99	0.99
EF1990	1	1	0	1	0.97	0.97	0.99	0.99	0	0	0.99	0.97	0	0	0	0	1	0	0	0	0.97	0.99	0.99	0.99
EF1991	1	1	0.86	1	1	1	1	1	0.86	0.86	1	1	0.86	0.86	0.86	0.86	1	0.86	0.86	0.86	1	1	1	1
EF1992	0.66	0.74	0.49	0.91	0.96	0.97	0.74	0.72	0.95	0	1	0.53	0.69	0	0.69	0.69	0.91	0	0	0	0.94	1	0.99	0.74
EF1993	1	1	0	0	0.99	0.99	0	0	0.85	0	1	0	0	0	0	0	0	0	0	0	1	1	1	0
EF1994	1	1	0.58	0.56	0.99	0.99	0	0	0.95	0	1	0	0	0	0	0	0	0	0	0	1	1	1	0
EF1995	1	1	0.64	0	1	1	0.5	0.5	0.83	0	1	0	0.62	0	0.62	0.62	0	0	0	0	0.95	1	1	0.5
EF1996	1	1	0.9	0.13	1	0.88	0	0.13	0.6	0	1	0	0.68	0	0.68	0.68	0.13	0	0	0	0.92	1	1	0
EF1998	1	1	0.97	1	1	1	0	0.96	0.15	0	1	0.13	0	0	0	0	1	0	0.07	0	0.97	1	1	0
EF2000	1	0.62	0.98	1	1	0.51	0	0.98	0.52	0	0.86	0.44	0	0	0	0	1	0	0	0	0.99	1	1	0
EF2001	1	0.99	0.5	0.81	0.99	0.99	0	0.9	0.51	0.4	0.64	0.59	0	0	0	0	0.99	0	0	0	0.47	0.99	0.99	0
EF2002	1	1	0	1	1	1	0	0.91	0	0	1	0.9	0	0	0	0	1	0	0	0	0	1	1	0
EF2003	1	0.55	0	0.96	0.96	0.96	0	0.86	0	0	0.96	0.87	0	0	0	0	0.96	0	0	0	0	0.96	0.96	0
EF2004	1	1	0	1	0.99	1	0	0.73	0	0	1	1	0	0	0	0	1	0	0	0	0	1	1	0
EF2005	1	1	0	0.99	0.99	0.99	0	0.78	0.22	0	0.99	0.99	0	0	0	0	0.99	0	0.22	0	0	0.99	0.99	0.22
EF2006	1	1	0	0.96	0.96	0.96	0	0.9	0	0	0.96	0.96	0	0	0	0	0.96	0	0	0	0	0.95	0.96	0
EF2007	1	1	0	0.99	0.99	0.99	0	0.86	0	0	0.99	0.88	0	0.1	0	0	0.99	0	0	0	0	0.99	0.78	0
EF2008	1	1	0	0.96	0.96	0.96	0	0.69	0	0	0.96	0.69	0	0	0	0	0.96	0	0	0	0	0.96	0.96	0
EF2009	1	1	0	0.98	0.98	0.98	0	0.65	0	0	0.98	0.64	0	0	0	0	0.98	0	0	0	0	0.98	0.98	0
EF2010	1	0.99	0	0.97	0.97	0.97	0	0	0	0	0.97	0	0	0	0	0	0.97	0	0	0	0	0.97	0.97	0
EF2011	1	0.99	0	0.99	0.99	0.99	0	0.72	0	0	0.99	0.72	0	0	0	0	0.99	0	0	0	0	0.99	0.99	0
EF2012	1	0.99	0	0.98	0.98	0.99	0	0.73	0	0	0.98	0.72	0	0	0	0	0.98	0	0	0	0	0.98	0.98	0
EF2013	1	0.91	0	0.93	0.93	1	0	0.96	0	0	0.93	0.93	0	0	0	0	0.93	0	0	0	0	0.93	0.93	0
EF2014	1	1	0	0	0	1	0	0.93	0	0	0	0	0	0	0	0	0	0	0	0	0	0	0	0
EF2015	1	0.65	0	0.5	0.5	0.98	0	0.54	0	0	0.5	0.51	0	0	0	0	0.5	0	0	0	0	0.5	0.5	0
EF2016	1	0.3	0	0.89	0.89	0.89	0	0.81	0	0	0.89	0.82	0	0	0	0	0.89	0	0	0	0	0.89	0.89	0
EF2017	1	0.38	0	0	0	0	0	0	0	0.04	0	0	0	0	0	0	0	0	0	0	0	0	0	0
EF2018	1	1	0	0	0	0.62	0.47	0	0	0	0	0	0	0	0	0	0	0	0.47	0	0	0	0	0
EF2019	1	1	0	0	0	0	0	0	0	0	0	0	0	0	0	0	0	0	0	0	0	0	0	0
EF2020	1	1	0	0	0	0	0	0	0	0	0	0.06	0	0	0	0	0	0	0	0	0	0	0	0.08
EF2021	1	1	0.88	0	0.85	0.64	0.77	0.77	0	0	0.88	0.64	0.88	0	0.88	0.88	0	0	0	0	0.77	0.88	0	0.65
EF2022	1	1	0	0	0	0	0	0	0	0	0	0	0	0	0	0	0	0	0	0	0	0	0	0
EF2023	1	1	0.95	0.95	0.97	0.94	0.98	0.95	0	0	0.9	0.94	0.95	0	0.93	0.93	0.95	0	0	0.21	0.95	0.94	0.21	0.95
EF2024	1	0.54	0.94	0.93	0.97	0.98	0.93	0.97	0	0	0.39	0.98	0.96	0	0	0	0.94	0	0	0.94	0.93	0.99	0.92	0.94
EF2025	1	1	0.58	0.99	0.98	0.99	0.99	0.99	0	0	0.98	0.99	1	0	1	1	0.99	0.44	0.44	0.58	0.99	0.98	0.98	0.99
EF2026	1	1	0.8	0.81	0.89	0.82	1	0.93	0	0	0.77	0.82	0.87	0	0.87	0.87	0.81	0	0.7	0.74	0.88	0.87	0.88	0.81
EF2027	1	0.97	0	0.95	0.12	0.11	1	1	0	0	0.11	0.11	0.54	0	0.54	0.54	0.95	0	0	0.11	0.11	0.11	0.11	0.93
EF2028	1	1	0	1	0	0	1	1	0	0	0	0	0	0	0	0	1	0	0	0	0	0	0	1
EF2029	1	1	0	0.99	0.94	0	0.99	1	0	0	0.23	0	0.29	0	0.29	0.29	0.99	0	0	0	0	0	0	1
EF2031	1	1	0	0.99	0	0	0.99	0.99	0	0	0	0	0	0	0	0	0.99	0	0	0	0	0	0	0.99
EF2032	1	1	0	0.97	0.16	0	0.97	0.97	0	0	0	0	0	0	0	0	0.97	0	0	0	0	0	0	0.97
EF2033	1	1	0	0.46	0.98	0	0.47	0.46	0	0	0	0	0.98	0	0.98	0.98	0.68	0	0	0.68	0	0.69	0	0.68
EF2034	1	1	0.2	0.99	0.96	0.19	0.97	0.99	0	0	0.2	0.2	0.21	0	0.21	0.21	0.99	0	0	0	0.2	0.2	0.2	0.98
EF2036	1	1	0.88	1	0.88	0.88	1	0.99	0	0	0.87	0.88	0.88	0	0.88	0.88	1	0	0	0	0.88	0.87	0.88	0.99
EF2037	1	0.37	0.95	1	0.95	0.95	0.86	0.85	0	0.34	0.93	0.95	0.95	0	0.95	0.95	1	0	0	0.33	0.7	0.96	0.95	0.85
EF2038	1	0.74	0	0.97	0.98	0.98	0.95	0.95	0	0	0.98	0.98	0	0	0	0	0.97	0	0	0	0.95	0.98	0.98	0.95
EF2039	1	1	0	0.72	0.72	0.72	0	0	0	0	0.72	0.82	0	0	0	0	0.72	0	0	0	0	0.72	0.72	0
EF2040	1	0.6	0	0.58	0.58	0.58	0	0.35	0.37	0	0.58	0.58	0	0	0	0	0.58	0	0	0	0.37	0.58	0.58	0
EF2041	1	0.78	0	0.95	0.96	0.96	0	0	0	0	0.95	0.96	0	0	0	0	0.95	0	0	0	0	0.96	0.96	0
EF2042	1	0.98	0	0	0	0	0	0	0	0	0	0	0	0	0	0	0	0	0	0	0	0	0	0
EF2043	1	0.77	0	0.97	0.97	0.97	0.98	0.95	0	0	0.97	0.97	0	0	0	0	0.97	0	0	0	0.95	0.97	0.97	0.95
EF2044	1	1	0.99	1	0.98	0.99	1	1	0.99	0.99	0.99	0.99	0.99	0.99	0	0.99	1	1	0.99	1	0.98	1	0.98	1
EF2045	1	1	0.98	1	0.99	0.99	0.99	1	0.99	0.99	0.99	0.99	0.99	1	0	0.99	1	1	0.98	0.99	0.99	1	0.99	0.99
EF2046	1	1	0.99	1	0.99	1	1	1	0.99	0.98	0.99	1	1	1	0	1	1	1	1	1	0.99	1	0.99	1
EF2047	1	1	0.99	0.99	1	1	0.99	0.99	0.99	0.98	1	0.99	0.99	1	0	0.99	0.99	1	0.99	0.99	1	0.99	1	0.99
EF2048	1	1	0.99	0.99	1	0.99	0.99	0.99	0.99	0.99	0.99	0.99	1	0.99	0	1	0.99	1	0.99	0.99	0.99	0.99	0.99	1
EF2049	1	1	0.93	0.97	0.99	0.99	0.97	0.98	0.93	0.99	0.97	0.99	0.97	0.99	0	0.97	0.97	1	0.97	0.97	1	0.98	1	0.97
EF2050	1	1	0.99	0.99	0.99	1	0.99	0.99	0.99	0.99	1	0.99	0.99	0.99	0.47	0.99	0.99	1	0.99	0.99	0.99	0.99	0.99	1
EF2051	1	1	0.99	0.99	1	0.99	0.99	0.99	0.99	0.99	0.99	0.99	0.99	0.99	0	0.99	0.99	0.99	0.99	0.85	1	0.99	0.99	0.99
EF2052	1	1	0.99	1	0.99	0.99	0.99	1	0.99	0.99	0.99	1	0.99	0.99	0	0.99	1	0.99	0.99	0.98	0.98	1	0.98	0.99
EF2055	1	1	1	0.99	0.99	0.99	0.99	0.99	0.99	1	0.99	0.99	1	1	1	1	0.61	0.99	1	0.99	0.99	0.99	0.99	0.99
EF2056	1	1	1	0.99	0.99	0.99	0.99	0.99	1	0.99	0.99	0.99	0.99	0.99	0.99	0.99	0.96	0.99	0.99	0.99	0.99	0.99	0.99	0.99
EF2057	1	1	1	1	1	1	1	1	1	1	1	0.62	0.99	1	0.99	0.99	1	1	1	1	0.99	1	1	1
EF2058	1	1	0.99	0.99	0.99	0.99	1	0.99	0.99	0.99	0.99	0.99	1	1	1	1	0.99	1	0.99	0.99	0.99	0.99	0.99	0.99
EF2059	1	1	0.99	1	0.99	0.99	0.99	1	0.99	0.99	0.99	0.99	1	0.99	1	1	1	1	0.99	0.99	0.99	1	0.99	0.99
EF2060	1	1	1	1	1	1	1	1	1	0.99	1	1	1	0.99	1	1	1	1	0.99	0.99	1	1	0.99	1
EF2061	1	1	0.99	0.99	0.99	1	0.99	0.99	0.99	0.99	0.99	0.99	0.99	0.99	0.99	0.99	0.99	1	0.99	0.99	0.99	0.99	0.99	0.99
EF2062	1	1	0.98	0.98	0.99	0.98	0.99	0.98	0.98	0.99	0.99	0.98	0.98	0.99	0.98	0.98	0.98	1	0.99	0.99	0.99	0.98	0.98	0.99
EF2063	1	1	0.98	1	0.98	0.99	0.98	1	0.99	0.99	0.99	0.98	1	0.99	1	1	1	1	0.99	0.99	0.99	1	0.98	0.98
EF2064	1	1	0.99	0.99	0.99	0.99	0.99	0.99	0.99	0.99	0.67	0.99	0.99	0.99	0.99	0.99	0.99	1	0.99	0.99	0.99	0.99	1	0.99
EF2065	1	1	0.99	1	1	1	1	1	1	0.99	1	1	1	1	1	1	1	1	1	1	1	1	1	1
EF2066	1	1	1	1	0.99	1	1	1	0.99	0.99	0.99	0.99	1	0.99	1	1	1	1	0.99	0.99	0.99	1	1	0.99
EF2067	1	1	0.99	1	1	1	1	1	0.99	0.99	0.99	1	1	0.99	1	1	1	1	1	0.99	0.99	1	0.99	1
EF2068	1	1	0.99	1	0.99	0.99	1	1	0.99	0.99	0.99	0.99	0.99	1	0.99	0.99	1	1	1	0.99	0.99	1	0.99	1
EF2069	1	1	0.99	0.99	0.99	0.99	0.99	0.99	0.97	0.99	0.99	0.97	0.98	0.98	0.98	0.98	0.99	1	0.99	0.95	0.99	0.99	0.99	0.99
EF2070	1	1	0.99	1	0.99	0.99	0.99	1	0.99	0.99	0.99	0.99	0.99	0.99	0.99	0.99	1	1	0.99	0.99	1	1	0.99	1
EF2071	1	1	1	1	1	1	1	1	1	1	1	1	0.99	1	0.99	0.99	1	1	1	0.99	1	1	1	1
EF2072	1	1	1	1	1	1	1	1	0.99	0.99	1	1	1	0.99	1	1	1	1	0.99	1	0.99	1	1	0.99
EF2073	1	1	0.99	0.99	0.99	0.99	0.99	0.99	0.99	0.99	0.99	0.99	0.99	0.99	0.99	0.99	0.99	1	0.99	0.99	0.99	0.99	0.99	0.99
EF2074	1	1	1	1	0.99	0.99	1	1	0.99	0.99	1	1	0.99	1	0.99	0.99	1	1	1	0.99	0.99	1	1	1
EF2075	1	1	1	0.99	0.99	0.99	0.99	0.99	0.99	0.98	1	0.99	0.99	0.99	0.99	0.99	0.99	1	0.99	0.99	0.99	0.99	0.99	0.99
EF2076	1	1	1	1	1	1	1	1	0.99	1	1	1	1	1	1	1	1	1	1	1	1	1	0.99	1
EF2077	1	1	0.99	0.99	0.99	1	0.99	0.99	0.99	0.99	1	1	0.99	0.99	0.99	0.99	0.99	1	1	0.99	1	0.99	0.99	0.99
EF2078	1	1	1	0.99	1	1	1	0.99	1	1	1	1	1	1	1	1	0.99	1	1	1	1	0.99	1	1
EF2079	1	1	0.99	0.99	0.99	1	0.99	0.99	0.99	0.99	0.99	0.99	0.99	0.99	0.99	0.99	0.99	0.99	0.99	0.99	1	0.99	0.99	0.99
EF2080	1	1	0.99	0.99	0.99	0.99	0.99	0.99	0.99	0.98	0.99	0.99	0.99	1	0.99	0.99	0.99	0.99	0.99	0.98	0.99	0.98	0.99	1
EF2081	1	1	0.98	0.98	0.99	0.98	0.99	0.98	0.99	0.97	0.99	0.99	0.98	0.98	0.98	0.98	0.98	0.99	0.98	0.99	0.99	0.98	0.99	0.99
EF2082	1	1	0.98	0.99	0.99	0.99	0.99	0.99	0.99	0.99	0.99	0.98	0.99	0.99	0.99	0.99	0.99	1	0.99	1	0.99	0.99	0.99	0.99
EF2083	1	1	1	1	1	0.99	0.99	1	0.77	0.99	1	1	1	1	1	1	1	1	0.78	1	1	1	0.99	1
EF2084	0.92	0.92	0.63	0	0.63	0.92	0	0	0.91	0.94	0	0	0	0	0.93	0.93	0.92	0	1	0.92	0	0	0	0.92
EF2085	0	0	0	0	0	0	0	0	0	0	0	0	0	0	0	0	0	0	1	0	0	0	0	0
EF2086	0	0	0	0	0	0.9	0	0	0	0	0	0	0	0	0	0	0.3	0	1	0.3	0	0	0.42	0.3
EF2087	0	0	0	0	0	0.65	0	0	0	0	0.52	0	0	0	0	0	0	0	1	0	0	0	0	0
EF2088	0	0	0	0	0	0	0	0	0	0	0	0	0	0	0	0	0	0	1	0	0	0	0	0
EF2089	0	0	0	0	0	0.7	0	0	0	0	0.7	0	0	0	0	0	0	0	1	0	0	0	0.85	0
EF2090	0.07	0.07	0.07	0.07	0.07	0.46	0	0.07	0	0	0.43	0	0	0	0	0	0.07	0	1	0	0.07	0.07	0.42	0
EF2091	0	0	0	0	0	0.99	0	0	0	0	0	0	0	0	0	0	0	0	1	0	0	0	0	0
EF2092	0	0	0	0	0	0.99	0	0	0	0	0	0	0	0	0	0	0	0	1	0	0	0	0	0
EF2093	0	0	0	0	0	0.99	0	0	0	0	0	0	0	0	0	0	0	0	1	0	0	0	0	0
EF2094	0	0	0	0	0	1	0	0	0	0	0	0	0	0	0	0	0	0	1	0	0	0	0	0
EF2095	0	0	0	0	0	0.99	0	0	0	0	0	0	0	0	0	0	0	0	0.99	0	0	0	0	0
[truncated: 1,347 more rows]
