# Supplementary material for: Comparative genomic analysis reveals significant enrichment of mobile genetic elements and genes encoding surface structure-proteins in hospital-associated clonal complex 2 Enterococcus faecalis
Source: BMC Microbiol. 2011 Jan 4;11:3. doi: 10.1186/1471-2180-11-3 (PMC3022643; doi:10.1186/1471-2180-11-3)
Supplement: Additional file 3 — PCR screening. An overview of results from PCR screening of a collection of E. faecalis isolates. [file 1471-2180-11-3-S3.XLS]

## Sheet: Ark1
Additional file 3 - PCR screening. Strains in bold were analyzed by comparative genomic hybridization in the present study.
Strain	Country	ST	CC	Junction EF1415-EF1417	Junction EF1489-EF1490	Junction EF1843-EF1847	Junction EF1895-EF1898	Junction EF2239-EF2240	Junction EF2350-EF2352	EF3217	EF3218	EF3220	EF3221	EF3222	EF3223	EF3224	EF3225	EF3226	EF3227	hmpref0346_1861	hmpref0346_1864	hmpref0346_1868	Junction hmpref0346_1861-hmpref0346_1868
V583	USA	6	2	+	+	+	+	+	+	+	+	+	+	+	+	+	+	+	+	-	-	-	-
E1828	ESP	6	2	+	+	+	+	+	+	+	+	+	+	+	+	+	+	+	+	+	+	+	+
442/05	POL	6	2	-	-	-	+	-	-	-	-	-	-	-	-	-	-	-	-	-	-	-	-
609/96	POL	6	2	+	+	+	+	+	+	+	+	+	+	+	+	+	+	+	+	+	+	+	+
368-42	NOR	6	2	+	+	+	+	+	+	+	+	+	+	+	+	+	+	+	+	+	+	+	-
372-56	NOR	6	2	+	+	+	+	+	+	+	+	+	+	+	+	+	+	+	+	+	+	+	-
MMH594	USA	6	2	-	-	+	+	+	+	+	+	+	+	+	+	+	+	+	+	-	-	-	-
226B	NOR	6	2	-	-	-	+	+	+	+	+	+	+	+	+	+	+	+	+	-	-	-	-
158B	NOR	6	2	-	-	+	+	+	+	+	+	+	+	+	+	+	+	+	+	-	-	-	-
LMGT3303		6	2	-	-	-	-	+	+	-	-	-	-	-	-	-	-	-	-	-	-	-	-
E1834	ESP	51	2	-	-	-	-	+	+	+	+	+	+	+	+	+	+	+	+	+	+	+	+
E4250	NED	183	2	+	+	+	+	+	+	+	+	+	+	+	+	+	+	+	+	+	+	+	+
E1841	ESP	9	9	-	-	-	-	-	+	-	-	-	-	-	-	-	-	+	-	-	-	-	-
Vet179	NOR	9	9	-	-	-	-	-	-	-	-	-	-	-	-	-	-	-	-	-	-	-	-
E1807	ESP	17	9	-	+	-	+	-	-	-	-	-	-	-	-	-	-	-	-	-	-	-	-
OG1RF	USA	1	21	-	-	-	-	-	-	-	-	-	-	-	-	-	-	+	-	-	-	-	-
E1960	ESP	8	21	-	-	+	-	-	-	-	-	-	-	-	-	-	-	-	-	-	-	-	-
2426/03	POL	21	21	-	-	-	-	-	-	-	-	-	-	-	-	-	-	-	-	-	-	-	-
LMGT3406	DEN	22	21	-	-	-	-	+	+	-	-	-	-	-	-	-	-	-	-	-	-	-	-
111A	NOR	161	21	-	-	+	-	-	-	-	-	-	-	-	-	-	-	+	-	-	-	-	-
3339/04	POL	23	25	-	-	-	-	-	-	-	-	-	-	-	-	-	-	-	-	-	-	-	-
UC11/46	FIN	97	25	-	-	-	+	-	-	-	-	-	-	-	-	-	-	-	-	-	-	-	-
189	NOR	162	25	-	-	-	-	-	-	-	-	-	-	-	-	-	-	-	-	-	-	-	-
Symbioflor 1	DEU	248	25	-	-	-	-	-	-	-	-	-	-	-	-	-	-	+	-	-	-	-	-
E1188	GRE	28	28	-	-	-	+	+	+	-	-	-	-	-	-	-	+	-	-	+	-	-	-
383/04	POL	87	28	-	-	+	-	-	+	-	-	-	-	-	-	-	-	-	-	-	-	-	-
85	NOR	30	30	-	-	+	-	-	-	-	-	-	-	-	-	-	+	-	-	-	-	-	-
E1052	NED	30	30	-	-	+	+	-	+	-	-	-	-	-	-	-	-	-	-	-	-	-	-
597/96	POL	40	40	-	-	-	-	-	-	-	-	-	-	-	-	-	-	+	-	-	-	-	-
LMGT3209	GRE	40	40	-	-	-	-	-	+	-	-	-	-	-	-	-	-	-	-	-	-	-	-
LMGT2333	ESP	40	40	-	-	-	-	-	-	+	-	-	-	-	-	-	-	-	-	-	-	-	-
1645	DEN	220	40	-	-	-	-	-	-	-	-	-	-	-	-	-	-	+	-	-	-	-	-
29C	NOR	44	44	-	-	-	-	-	-	+	+	-	-	-	-	-	-	-	-	-	-	-	-
E2370	HUN	16	58	-	-	-	-	-	-	+	+	-	-	-	-	-	-	-	-	-	-	-	-
105	NOR	16	58	+	+	-	-	-	-	-	-	-	-	-	-	-	-	+	-	-	-	-	-
LMGT3405	DEN	116	116	-	-	-	-	-	-	-	+	-	-	-	-	-	-	-	-	+	+	+	+
Vet138	NOR	164	119	-	-	-	-	-	-	-	-	-	-	-	-	-	-	-	-	+	-	-	-
LMGT3407	DEN	34	121	-	-	-	-	-	-	-	-	-	-	-	-	-	-	-	-	-	-	-	-
LMGT3143	ESP	165	165	-	-	-	-	-	+	+	+	-	-	-	-	-	-	-	-	-	-	-	-
82	NOR	65	S	-	-	-	-	-	-	-	-	-	-	-	-	-	-	-	-	+	-	+	+
62	NOR	66	S	-	-	+	+	-	-	-	-	-	-	-	-	-	-	-	-	-	-	-	-
266	NOR	163	S	-	-	-	-	-	-	-	-	-	-	-	-	-	-	+	-	-	-	-	-
LMGT3208	GRE	166	S	-	-	-	-	-	-	-	-	-	-	-	-	-	-	-	-	-	-	-	-
84	NOR	249	S	-	-	-	-	-	-	-	-	-	-	-	-	-	-	-	-	-	-	-	-
A = Animal
C = Clinical
CC = Clonal complex
CS = Community surveillance
DEN = Denmark
DEU = Germany
ESP = Spain
FIN = Finland
F = Food
GRE = Greece
HS = Hospital surveillance
HUN = Hungary
NED = The Netherlands
NOR = Norway
POL = Poland
ST = Sequence type

## Sheet: Ark2
A +/- indicate whether PCR products were obtained, not whether the mobile genetic element is present in the respective strain.
A = Animal
C = Clinical
CC = Clonal complex
CS = Community surveillance
DEN = Denmark
DEU = Germany
ESP = Spain
FIN = Finland
F = Food
GRE = Greece
HS = Hospital surveillance
HUN = Hungary
NED = The Netherlands
NOR = Norway
POL = Poland
ST = Sequence type
Supplemental Table 3 - PCR screening
