# Supplementary material for: Comparative genomic analysis reveals significant enrichment of mobile genetic elements and genes encoding surface structure-proteins in hospital-associated clonal complex 2 Enterococcus faecalis
Source: BMC Microbiol. 2011 Jan 4;11:3. doi: 10.1186/1471-2180-11-3 (PMC3022643; doi:10.1186/1471-2180-11-3)
Supplement: Additional file 4 — Enrichment analysis of CC6 non-V583 genes by Fisher's exact test. An overview of the presence non-V583 genes in 24 E. faecalis draft genomes CC6 including data from enrichment analysis by Fisher's exact test. [file 1471-2180-11-3-S4.XLS]

## Sheet: Sheet2
Additional file 4 -Enrichment analysis of CC2 non-V583 genes by Fisher's exact test.
Name	Non-V583 CC2-strains present (n = 3)	Non-CC2 strains present (n = 22)	Odds.ratio	P.value	q-value (FDR)	Product_TX0104	Tag_HH22	Product_HH22
seq1318_GID19_HMPREF0348_0424	2	0	0	0.01	0.325091	hypothetical protein	HMPREF0346_1868	-
seq1319_GID19_HMPREF0348_0425	2	0	0	0.01	0.325091	conserved hypothetical protein	HMPREF0346_1867	-
seq1320_GID19_HMPREF0348_0426	2	0	0	0.01	0.325091	conserved hypothetical protein	HMPREF0346_1864 - HMPREF0346_1866	-
seq1323_GID19_HMPREF0348_0429	2	0	0	0.01	0.325091	conserved hypothetical protein	HMPREF0346_1862	-
seq1324_GID19_HMPREF0348_0430	2	0	0	0.01	0.325091	major facilitator superfamily permease	HMPREF0346_1861	-
seq1322_GID19_HMPREF0348_0428	2	1	0.0353206	0.0291304	0.325091	mucin-binding domain protein	HMPREF0346_1863	-
seq1321_GID19_HMPREF0348_0427	2	2	0.0630066	0.0565217	0.325091	mucin-binding domain protein	HMPREF0346_1863	-
seq1296_GID19_HMPREF0348_0402	2	3	0.0927869	0.0913043	0.325091	conserved hypothetical protein	HMPREF0346_3112	-
seq416_GID9_HMPREF0346_0400	1	0	0	0.12	0.325091	-	-	hypothetical protein
seq449_GID9_HMPREF0346_0432	1	0	0	0.12	0.325091	-	-	conserved hypothetical protein
seq471_GID9_HMPREF0346_0453	1	0	0	0.12	0.325091	-	-	conserved hypothetical protein
seq472_GID9_HMPREF0346_0454	1	0	0	0.12	0.325091	-	-	conserved hypothetical protein
seq2533_GID9_HMPREF0346_2970	1	0	0	0.12	0.325091	-	-	hypothetical protein
seq2534_GID9_HMPREF0346_2971	1	0	0	0.12	0.325091	-	-	conserved hypothetical protein
seq2535_GID9_HMPREF0346_2972	1	0	0	0.12	0.325091	-	-	ATP-binding protein
seq2536_GID9_HMPREF0346_2973	1	0	0	0.12	0.325091	-	-	conserved hypothetical protein
seq2538_GID9_HMPREF0346_2975	1	0	0	0.12	0.325091	-	-	conserved hypothetical protein
seq2539_GID9_HMPREF0346_2976	1	0	0	0.12	0.325091	-	-	replication initiation protein
seq2542_GID9_HMPREF0346_2979	1	0	0	0.12	0.325091	-	-	hypothetical protein
seq2543_GID9_HMPREF0346_2980	1	0	0	0.12	0.325091	-	-	transcriptional regulator
seq2545_GID9_HMPREF0346_2982	1	0	0	0.12	0.325091	-	-	conserved hypothetical protein
seq2789_GID9_HMPREF0346_3163	1	0	0	0.12	0.325091	-	-	transcriptional regulator PadR family protein
seq2790_GID9_HMPREF0346_3164	1	0	0	0.12	0.325091	-	-	conserved hypothetical protein
seq2799_GID9_HMPREF0346_3173	1	0	0	0.12	0.325091	-	-	partitioning protein
seq2800_GID9_HMPREF0346_3174	1	0	0	0.12	0.325091	-	-	replication initiator protein A
seq2801_GID9_HMPREF0346_3175	1	0	0	0.12	0.325091	-	-	conserved hypothetical protein
seq2802_GID9_HMPREF0346_3176	1	0	0	0.12	0.325091	-	-	conserved hypothetical protein
seq2803_GID9_HMPREF0346_3177	1	0	0	0.12	0.325091	-	-	nickase TraA
seq2804_GID9_HMPREF0346_3178	1	0	0	0.12	0.325091	-	-	conserved hypothetical protein
seq2809_GID9_HMPREF0346_3183	1	0	0	0.12	0.325091	-	-	possible beta-lactamase regulator BlaR
seq3068_GID9_HMPREF0346_1863	1	0	0	0.12	0.325091	-	-	mucin-binding domain protein
seq795_GID19_HMPREF0348_2414	1	0	0	0.12	0.325091	hypothetical protein	-	-
seq796_GID19_HMPREF0348_2415	1	0	0	0.12	0.325091	hypothetical protein	-	-
seq970_GID19_HMPREF0348_2587	1	0	0	0.12	0.325091	integrase family protein	-	-
seq971_GID19_HMPREF0348_2588	1	0	0	0.12	0.325091	hypothetical protein	-	-
seq972_GID19_HMPREF0348_2589	1	0	0	0.12	0.325091	hypothetical protein	-	-
seq973_GID19_HMPREF0348_2590	1	0	0	0.12	0.325091	protein of hypothetical function DUF955	-	-
seq975_GID19_HMPREF0348_2592	1	0	0	0.12	0.325091	hypothetical protein	-	-
seq976_GID19_HMPREF0348_2593	1	0	0	0.12	0.325091	hypothetical protein	-	-
seq995_GID19_HMPREF0348_2612	1	0	0	0.12	0.325091	SPP1 family phage portal protein	-	-
seq1002_GID19_HMPREF0348_2619	1	0	0	0.12	0.325091	phage minor head protein	-	-
seq1003_GID19_HMPREF0348_2620	1	0	0	0.12	0.325091	phage scaffold protein	-	-
seq1004_GID19_HMPREF0348_2621	1	0	0	0.12	0.325091	phage scaffold protein	-	-
seq1005_GID19_HMPREF0348_2622	1	0	0	0.12	0.325091	phage protein	-	-
seq1006_GID19_HMPREF0348_2623	1	0	0	0.12	0.325091	conserved hypothetical protein	-	-
seq1007_GID19_HMPREF0348_2624	1	0	0	0.12	0.325091	conserved hypothetical protein	-	-
seq1008_GID19_HMPREF0348_2625	1	0	0	0.12	0.325091	phage protein	-	-
seq1009_GID19_HMPREF0348_2626	1	0	0	0.12	0.325091	conserved hypothetical protein	-	-
seq1010_GID19_HMPREF0348_2627	1	0	0	0.12	0.325091	conserved hypothetical protein	-	-
seq1011_GID19_HMPREF0348_2628	1	0	0	0.12	0.325091	hypothetical protein	-	-
seq1012_GID19_HMPREF0348_2629	1	0	0	0.12	0.325091	conserved hypothetical protein	-	-
seq1013_GID19_HMPREF0348_2630	1	0	0	0.12	0.325091	hypothetical protein	-	-
seq1014_GID19_HMPREF0348_2631	1	0	0	0.12	0.325091	tail protein	-	-
seq1015_GID19_HMPREF0348_2632	1	0	0	0.12	0.325091	conserved hypothetical protein	-	-
seq1016_GID19_HMPREF0348_2633	1	0	0	0.12	0.325091	possible reticulocyte binding protein	-	-
seq1017_GID19_HMPREF0348_2634	1	0	0	0.12	0.325091	hypothetical protein	-	-
seq1018_GID19_HMPREF0348_2635	1	0	0	0.12	0.325091	hypothetical protein	-	-
seq1020_GID19_HMPREF0348_2637	1	0	0	0.12	0.325091	phi11 family holin	-	-
seq1021_GID19_HMPREF0348_2638	1	0	0	0.12	0.325091	possible N-acetylmuramoyl-L-alanine amidase	-	-
seq1022_GID19_HMPREF0348_2639	1	0	0	0.12	0.325091	conserved hypothetical protein	-	-
seq1024_GID19_HMPREF0348_2640	1	0	0	0.12	0.325091	hypothetical protein	-	-
seq1025_GID19_HMPREF0348_2641	1	0	0	0.12	0.325091	conserved hypothetical protein	-	-
seq1297_GID19_HMPREF0348_0403	1	0	0	0.12	0.325091	hypothetical protein	-	-
seq1298_GID19_HMPREF0348_0404	1	0	0	0.12	0.325091	conserved hypothetical protein	-	-
seq1348_GID19_HMPREF0348_0454	1	0	0	0.12	0.325091	conserved hypothetical protein	-	-
seq1349_GID19_HMPREF0348_0455	1	0	0	0.12	0.325091	transposase	-	-
seq1351_GID19_HMPREF0348_0457	1	0	0	0.12	0.325091	conserved hypothetical protein	-	-
seq1358_GID19_HMPREF0348_0464	1	0	0	0.12	0.325091	RNA-directed DNA polymerase	-	-
seq1359_GID19_HMPREF0348_0465	1	0	0	0.12	0.325091	conserved hypothetical protein	-	-
seq1361_GID19_HMPREF0348_0467	1	0	0	0.12	0.325091	conserved hypothetical protein	-	-
seq1364_GID19_HMPREF0348_0470	1	0	0	0.12	0.325091	LtrC family protein	-	-
seq1365_GID19_HMPREF0348_0471	1	0	0	0.12	0.325091	conserved hypothetical protein	-	-
seq1366_GID19_HMPREF0348_0472	1	0	0	0.12	0.325091	conserved hypothetical protein	-	-
seq1367_GID19_HMPREF0348_0473	1	0	0	0.12	0.325091	conserved hypothetical protein	-	-
seq1368_GID19_HMPREF0348_0474	1	0	0	0.12	0.325091	conserved hypothetical protein	-	-
seq1370_GID19_HMPREF0348_0476	1	0	0	0.12	0.325091	mobilization protein	-	-
seq1371_GID19_HMPREF0348_0477	1	0	0	0.12	0.325091	conserved hypothetical protein	-	-
seq1372_GID19_HMPREF0348_0478	1	0	0	0.12	0.325091	transposase	-	-
seq1373_GID19_HMPREF0348_0479	1	0	0	0.12	0.325091	hypothetical protein	-	-
seq1383_GID19_HMPREF0348_0489	1	0	0	0.12	0.325091	hypothetical protein	-	-
seq1384_GID19_HMPREF0348_0490	1	0	0	0.12	0.325091	conserved hypothetical protein	-	-
seq1385_GID19_HMPREF0348_0491	1	0	0	0.12	0.325091	conserved hypothetical protein	-	-
seq1386_GID19_HMPREF0348_0492	1	0	0	0.12	0.325091	excisionase	-	-
seq1387_GID19_HMPREF0348_0493	1	0	0	0.12	0.325091	integrase	-	-
seq1620_GID19_HMPREF0348_0725	1	0	0	0.12	0.325091	positive regulatory protein Mga	-	-
seq1621_GID19_HMPREF0348_0726	1	0	0	0.12	0.325091	conserved hypothetical protein	-	-
seq1622_GID19_HMPREF0348_0727	1	0	0	0.12	0.325091	possible response regulator	-	-
seq1624_GID19_HMPREF0348_0729	1	0	0	0.12	0.325091	WxL domain surface protein	-	-
seq1625_GID19_HMPREF0348_0730	1	0	0	0.12	0.325091	conserved hypothetical protein	-	-
seq1858_GID19_HMPREF0348_0134	1	0	0	0.12	0.325091	hypothetical protein	-	-
seq1859_GID19_HMPREF0348_0135	1	0	0	0.12	0.325091	conserved hypothetical protein	-	-
seq1860_GID19_HMPREF0348_0136	1	0	0	0.12	0.325091	hypothetical protein	-	-
seq1886_GID19_HMPREF0348_0162	1	0	0	0.12	0.325091	hypothetical protein	-	-
seq1887_GID19_HMPREF0348_0163	1	0	0	0.12	0.325091	hypothetical protein	-	-
seq1888_GID19_HMPREF0348_0164	1	0	0	0.12	0.325091	conserved hypothetical protein	-	-
seq2057_GID19_HMPREF0348_0333	1	0	0	0.12	0.325091	conserved hypothetical protein	-	-
seq2058_GID19_HMPREF0348_0334	1	0	0	0.12	0.325091	ABC superfamily ATP binding cassette transporter permease protein	-	-
seq2060_GID19_HMPREF0348_0336	1	0	0	0.12	0.325091	hypothetical protein	-	-
seq2081_GID19_HMPREF0348_0357	1	0	0	0.12	0.325091	type I site-specific deoxyribonuclease specificity subunit	-	-
seq2084_GID19_HMPREF0348_0360	1	0	0	0.12	0.325091	type I site-specific deoxyribonuclease specificity subunit	-	-
seq2114_GID19_HMPREF0348_0791	1	0	0	0.12	0.325091	hypothetical protein	-	-
seq2115_GID19_HMPREF0348_0792	1	0	0	0.12	0.325091	hypothetical protein	-	-
seq2285_GID19_HMPREF0348_0986	1	0	0	0.12	0.325091	conserved hypothetical protein	-	-
seq2578_GID19_HMPREF0348_2164	1	0	0	0.12	0.325091	AraC family transcriptional regulator	-	-
seq2579_GID19_HMPREF0348_2165	1	0	0	0.12	0.325091	conserved hypothetical protein	-	-
seq2580_GID19_HMPREF0348_2166	1	0	0	0.12	0.325091	RADC family protein	-	-
seq2893_GID19_HMPREF0348_3128	1	0	0	0.12	0.325091	hypothetical protein	-	-
seq3186_GID19_HMPREF0348_2913	1	0	0	0.12	0.325091	trimethoprim resistant dihydrofolate reductase	-	-
seq3189_GID19_HMPREF0348_2916	1	0	0	0.12	0.325091	conserved hypothetical protein	-	-
seq3313_GID19_HMPREF0348_2899	1	0	0	0.12	0.325091	hypothetical protein	-	-
seq2612_GID19_HMPREF0348_1256	1	18	7.96544	0.132609	0.346644	PemK family growth inhibitor	-	-
seq2613_GID19_HMPREF0348_1257	1	18	7.96544	0.132609	0.346644	antitoxin MazE	-	-
seq2534_GID19_HMPREF0348_3050	2	4	0.125542	0.132609	0.346644	TRAA protein	HMPREF0346_3129	-
seq2619_GID19_HMPREF0348_1263	2	4	0.125542	0.132609	0.346644	conserved hypothetical protein	HMPREF0346_3165	-
seq2593_GID19_HMPREF0348_1237	2	5	0.161903	0.179565	0.436258	possible bacitracin ABC ATP binding cassette transporter, membrane protein	HMPREF0346_1888	-
seq2594_GID19_HMPREF0348_1238	2	5	0.161903	0.179565	0.436258	bacitracin ABC ATP binding cassette transporter, ABC protein	HMPREF0346_1889	-
seq2595_GID19_HMPREF0348_1239	2	5	0.161903	0.179565	0.436258	transcriptional regulator	HMPREF0346_1890	-
seq2596_GID19_HMPREF0348_1240	2	5	0.161903	0.179565	0.436258	transposase and inactivated derivative	HMPREF0346_1891	-
seq2597_GID19_HMPREF0348_1241	2	5	0.161903	0.179565	0.436258	conserved hypothetical protein	HMPREF0346_1892	-
seq418_GID9_HMPREF0346_0402	1	1	0.113952	0.23	0.436258	-	-	methyltransferase
seq422_GID9_HMPREF0346_0406	1	1	0.113952	0.23	0.436258	-	-	conserved hypothetical protein
seq2643_GID9_HMPREF0346_3119	1	1	0.113952	0.23	0.436258	-	-	hypothetical protein
seq2667_GID9_HMPREF0346_2732	1	1	0.113952	0.23	0.436258	-	-	hypothetical protein
seq2691_GID9_HMPREF0346_2755	1	1	0.113952	0.23	0.436258	-	-	hypothetical protein
seq2805_GID9_HMPREF0346_3179	1	1	0.113952	0.23	0.436258	-	-	hypothetical protein
seq2806_GID9_HMPREF0346_3180	1	1	0.113952	0.23	0.436258	-	-	conserved hypothetical protein
seq2807_GID9_HMPREF0346_3181	1	1	0.113952	0.23	0.436258	-	-	conserved hypothetical protein
seq2808_GID9_HMPREF0346_3182	1	1	0.113952	0.23	0.436258	-	-	beta-lactamase
seq888_GID19_HMPREF0348_2507	1	1	0.113952	0.23	0.436258	conserved hypothetical protein	-	-
seq891_GID19_HMPREF0348_2510	1	1	0.113952	0.23	0.436258	hypothetical protein	-	-
seq911_GID19_HMPREF0348_2530	1	1	0.113952	0.23	0.436258	conserved hypothetical protein	-	-
seq912_GID19_HMPREF0348_2531	1	1	0.113952	0.23	0.436258	possible bacteriophage integrase	-	-
seq921_GID19_HMPREF0348_2539	1	1	0.113952	0.23	0.436258	phage-like protein	-	-
seq922_GID19_HMPREF0348_2540	1	1	0.113952	0.23	0.436258	terminase large subunit	-	-
seq925_GID19_HMPREF0348_2543	1	1	0.113952	0.23	0.436258	bacteriophage portal protein	-	-
seq926_GID19_HMPREF0348_2544	1	1	0.113952	0.23	0.436258	Clp protease	-	-
seq927_GID19_HMPREF0348_2545	1	1	0.113952	0.23	0.436258	major capsid protein	-	-
seq928_GID19_HMPREF0348_2546	1	1	0.113952	0.23	0.436258	conserved hypothetical protein	-	-
seq945_GID19_HMPREF0348_2563	1	1	0.113952	0.23	0.436258	prophage protein (ps3)	-	-
seq946_GID19_HMPREF0348_2564	1	1	0.113952	0.23	0.436258	conserved hypothetical protein	-	-
seq984_GID19_HMPREF0348_2601	1	1	0.113952	0.23	0.436258	hypothetical protein	-	-
seq993_GID19_HMPREF0348_2610	1	1	0.113952	0.23	0.436258	hypothetical protein	-	-
seq1144_GID19_HMPREF0348_2759	1	1	0.113952	0.23	0.436258	hypothetical protein	-	-
seq1166_GID19_HMPREF0348_2781	1	1	0.113952	0.23	0.436258	hypothetical protein	-	-
seq1929_GID19_HMPREF0348_0205	1	1	0.113952	0.23	0.436258	possible N(pi)-phosphohistidine--sugar phosphotransferase	-	-
seq1931_GID19_HMPREF0348_0207	1	1	0.113952	0.23	0.436258	PTS family lactose-N,N'-diacetylchitobiose-beta-glucoside (lac) porter component IIA	-	-
seq1985_GID19_HMPREF0348_0261	1	1	0.113952	0.23	0.436258	response regulator	-	-
seq1986_GID19_HMPREF0348_0262	1	1	0.113952	0.23	0.436258	hypothetical protein	-	-
seq1987_GID19_HMPREF0348_0263	1	1	0.113952	0.23	0.436258	ABC superfamily ATP binding cassette transporter, ABC protein	-	-
seq1988_GID19_HMPREF0348_0264	1	1	0.113952	0.23	0.436258	ABC superfamily ATP binding cassette transporter permease protein	-	-
seq2193_GID19_HMPREF0348_0870	1	1	0.113952	0.23	0.436258	conserved hypothetical protein	-	-
seq2194_GID19_HMPREF0348_0871	1	1	0.113952	0.23	0.436258	radical SAM domain protein protein	-	-
seq2195_GID19_HMPREF0348_0872	1	1	0.113952	0.23	0.436258	hypothetical protein	-	-
seq2575_GID19_HMPREF0348_2161	1	1	0.113952	0.23	0.436258	accessory protein family protein	-	-
seq2891_GID19_HMPREF0348_3126	1	1	0.113952	0.23	0.436258	hypothetical protein	-	-
seq988_GID19_HMPREF0348_2605	1	16	4.93461	0.231304	0.436258	DNA binding protein	-	-
seq2531_GID19_HMPREF0348_3047	2	6	0.20265	0.231304	0.436258	membrane-bound protease CAAX family protein	HMPREF0346_3127	-
seq2621_GID19_HMPREF0348_1265	2	6	0.20265	0.231304	0.436258	possible type I topoisomerase	HMPREF0346_3167	-
seq2797_GID9_HMPREF0346_3171	1	2	0.220768	0.330435	0.547053	-	-	epsilon-zeta postsegregational killing system toxin protein
seq896_GID19_HMPREF0348_2515	1	2	0.220768	0.330435	0.547053	hypothetical protein	-	-
seq897_GID19_HMPREF0348_2516	1	2	0.220768	0.330435	0.547053	hypothetical protein	-	-
seq919_GID19_HMPREF0348_2537	1	2	0.220768	0.330435	0.547053	hypothetical protein	-	-
seq920_GID19_HMPREF0348_2538	1	2	0.220768	0.330435	0.547053	hypothetical protein	-	-
seq924_GID19_HMPREF0348_2542	1	2	0.220768	0.330435	0.547053	hypothetical protein	-	-
seq948_GID19_HMPREF0348_2565	1	2	0.220768	0.330435	0.547053	domain of hypothetical function DUF1828	-	-
seq949_GID19_HMPREF0348_2566	1	2	0.220768	0.330435	0.547053	hypothetical protein	-	-
seq2063_GID19_HMPREF0348_0339	1	2	0.220768	0.330435	0.547053	conserved hypothetical protein	-	-
seq2295_GID19_HMPREF0348_0996	1	2	0.220768	0.330435	0.547053	conserved hypothetical protein	-	-
seq2296_GID19_HMPREF0348_0997	1	2	0.220768	0.330435	0.547053	hypothetical protein	-	-
seq2298_GID19_HMPREF0348_0999	1	2	0.220768	0.330435	0.547053	hypothetical protein	-	-
seq2299_GID19_HMPREF0348_1000	1	2	0.220768	0.330435	0.547053	hypothetical protein	-	-
seq2572_GID19_HMPREF0348_2158	1	2	0.220768	0.330435	0.547053	hypothetical protein	-	-
seq2573_GID19_HMPREF0348_2159	1	2	0.220768	0.330435	0.547053	possible nisin resistance protein	-	-
seq2601_GID19_HMPREF0348_1245	1	2	0.220768	0.330435	0.547053	hypothetical protein	-	-
seq2602_GID19_HMPREF0348_1246	1	2	0.220768	0.330435	0.547053	cell surface protein	-	-
seq2603_GID19_HMPREF0348_1247	1	2	0.220768	0.330435	0.547053	hypothetical protein	-	-
seq2604_GID19_HMPREF0348_1248	1	2	0.220768	0.330435	0.547053	hypothetical protein	-	-
seq2605_GID19_HMPREF0348_1249	1	2	0.220768	0.330435	0.547053	hypothetical protein	-	-
seq2607_GID19_HMPREF0348_1251	1	2	0.220768	0.330435	0.547053	hypothetical protein	-	-
seq2617_GID19_HMPREF0348_1261	1	2	0.220768	0.330435	0.547053	transposase	-	-
seq421_GID9_HMPREF0346_0405	1	3	0.335645	0.421739	0.647826	-	-	hypothetical protein
seq2688_GID9_HMPREF0346_2752	1	3	0.335645	0.421739	0.647826	-	-	possible transposase
seq2689_GID9_HMPREF0346_2753	1	3	0.335645	0.421739	0.647826	-	-	possible transposase
seq2690_GID9_HMPREF0346_2754	1	3	0.335645	0.421739	0.647826	-	-	transposase
seq893_GID19_HMPREF0348_2512	1	3	0.335645	0.421739	0.647826	hypothetical protein	-	-
seq894_GID19_HMPREF0348_2513	1	3	0.335645	0.421739	0.647826	hypothetical protein	-	-
seq898_GID19_HMPREF0348_2517	1	3	0.335645	0.421739	0.647826	hypothetical protein	-	-
seq900_GID19_HMPREF0348_2519	1	3	0.335645	0.421739	0.647826	hypothetical protein	-	-
seq916_GID19_HMPREF0348_2534	1	3	0.335645	0.421739	0.647826	hypothetical protein	-	-
seq934_GID19_HMPREF0348_2552	1	3	0.335645	0.421739	0.647826	hypothetical protein	-	-
seq1190_GID19_HMPREF0348_2805	1	3	0.335645	0.421739	0.647826	glycerophosphodiester phosphodiesterase	-	-
seq1974_GID19_HMPREF0348_0250	1	3	0.335645	0.421739	0.647826	hypothetical protein	-	-
seq2046_GID19_HMPREF0348_0322	1	3	0.335645	0.421739	0.647826	hypothetical protein	-	-
seq2876_GID19_HMPREF0348_1153	1	3	0.335645	0.421739	0.647826	hypothetical protein	-	-
seq2685_GID9_HMPREF0346_2749	1	4	0.461966	0.504348	0.680071	-	-	ipoprotein
seq2686_GID9_HMPREF0346_2750	1	4	0.461966	0.504348	0.680071	-	-	hypothetical protein
seq2687_GID9_HMPREF0346_2751	1	4	0.461966	0.504348	0.680071	-	-	possible multidrug resistance protein 1
seq2693_GID9_HMPREF0346_2757	1	4	0.461966	0.504348	0.680071	-	-	conserved hypothetical protein
seq2694_GID9_HMPREF0346_2758	1	4	0.461966	0.504348	0.680071	-	-	hypothetical protein
seq887_GID19_HMPREF0348_2506	1	4	0.461966	0.504348	0.680071	cassette chromosome recombinase B	-	-
seq892_GID19_HMPREF0348_2511	1	4	0.461966	0.504348	0.680071	hypothetical protein	-	-
seq895_GID19_HMPREF0348_2514	1	4	0.461966	0.504348	0.680071	hypothetical protein	-	-
seq899_GID19_HMPREF0348_2518	1	4	0.461966	0.504348	0.680071	hypothetical protein	-	-
seq902_GID19_HMPREF0348_2521	1	4	0.461966	0.504348	0.680071	conserved hypothetical protein	-	-
seq903_GID19_HMPREF0348_2522	1	4	0.461966	0.504348	0.680071	phage protein	-	-
seq904_GID19_HMPREF0348_2523	1	4	0.461966	0.504348	0.680071	phage protein	-	-
seq905_GID19_HMPREF0348_2524	1	4	0.461966	0.504348	0.680071	conserved hypothetical protein	-	-
seq906_GID19_HMPREF0348_2525	1	4	0.461966	0.504348	0.680071	hypothetical protein	-	-
seq907_GID19_HMPREF0348_2526	1	4	0.461966	0.504348	0.680071	conserved hypothetical protein	-	-
seq908_GID19_HMPREF0348_2527	1	4	0.461966	0.504348	0.680071	hypothetical protein	-	-
seq909_GID19_HMPREF0348_2528	1	4	0.461966	0.504348	0.680071	hypothetical protein	-	-
seq910_GID19_HMPREF0348_2529	1	4	0.461966	0.504348	0.680071	DNA binding protein	-	-
seq1522_GID19_HMPREF0348_0627	1	4	0.461966	0.504348	0.680071	hypothetical protein	-	-
seq1523_GID19_HMPREF0348_0628	1	4	0.461966	0.504348	0.680071	possible peptide-transporting ATPase	-	-
seq1524_GID19_HMPREF0348_0629	1	4	0.461966	0.504348	0.680071	radical SAM domain protein	-	-
seq1525_GID19_HMPREF0348_0630	1	4	0.461966	0.504348	0.680071	hypothetical protein	-	-
seq1526_GID19_HMPREF0348_0631	1	4	0.461966	0.504348	0.680071	DNA repair exonuclease family protein	-	-
seq2581_GID19_HMPREF0348_2167	1	4	0.461966	0.504348	0.680071	conserved hypothetical protein	-	-
seq2610_GID19_HMPREF0348_1254	1	4	0.461966	0.504348	0.680071	cell division protein	-	-
seq2611_GID19_HMPREF0348_1255	1	4	0.461966	0.504348	0.680071	hypothetical protein	-	-
seq2877_GID19_HMPREF0348_1154	1	4	0.461966	0.504348	0.680071	conserved hypothetical protein	-	-
seq1954_GID19_HMPREF0348_0230	1	15	4.02111	0.530435	0.712025	hypothetical protein	-	-
seq2568_GID19_HMPREF0348_2154	2	9	0.361296	0.564783	0.738181	conserved hypothetical protein	HMPREF0346_3096	-
seq2569_GID19_HMPREF0348_2155	2	9	0.361296	0.564783	0.738181	conserved hypothetical protein	HMPREF0346_3097	-
seq2570_GID19_HMPREF0348_2156	2	9	0.361296	0.564783	0.738181	conserved hypothetical protein	HMPREF0346_3098	-
seq3174_GID9_HMPREF0346_1494	1	13	2.76781	0.564783	0.738181	-	-	tetracycline resistance protein Tet (M)
seq787_GID19_HMPREF0348_2406	1	13	2.76781	0.564783	0.738181	membrane protein	-	-
seq2083_GID19_HMPREF0348_0359	1	13	2.76781	0.564783	0.738181	bacteriophage integrase	-	-
seq2794_GID9_HMPREF0346_3168	1	10	1.63407	1	1	-	-	ATPase for chromosome partitioning
seq2796_GID9_HMPREF0346_3170	1	10	1.63407	1	1	-	-	lon-zeta postsegregational killing system antidote protein
seq3177_GID9_HMPREF0346_1497	1	10	1.63407	1	1	-	-	conserved hypothetical protein
seq3180_GID9_HMPREF0346_1500	1	10	1.63407	1	1	-	-	hypothetical protein
seq3181_GID9_HMPREF0346_1501	1	10	1.63407	1	1	-	-	Chain A, Excisionase (Xis) protein
seq3182_GID9_HMPREF0346_1502	1	10	1.63407	1	1	-	-	phage integrase family site-specific recombinase
seq2191_GID19_HMPREF0348_0868	1	10	1.63407	1	1	ABC superfamily ATP binding cassette transporter, ABC protein	-	-
seq2192_GID19_HMPREF0348_0869	1	10	1.63407	1	1	possible membrane-embedded metalloprotease	-	-
seq2793_GID9_HMPREF0346_3167	1	5	0.602216	1	1	-	-	possible DNA topoisomerase
seq423_GID9_HMPREF0346_0407	1	6	0.759093	1	1	-	-	hypothetical protein
seq2695_GID9_HMPREF0346_2759	1	6	0.759093	1	1	-	-	PcfW protein
seq2795_GID9_HMPREF0346_3169	1	11	1.94684	1	1	-	-	transcriptional repressor
seq3076_GID9_HMPREF0346_1871	1	8	1.13689	1	1	-	-	hypothetical protein
seq3077_GID9_HMPREF0346_1872	1	8	1.13689	1	1	-	-	hypothetical protein
seq3120_GID9_HMPREF0346_3100	1	6	0.759093	1	1	-	-	hypothetical protein
seq3175_GID9_HMPREF0346_1495	1	11	1.94684	1	1	-	-	conserved hypothetical protein
seq3176_GID9_HMPREF0346_1496	1	11	1.94684	1	1	-	-	Tn916, transcriptional regulator
seq3178_GID9_HMPREF0346_1498	1	11	1.94684	1	1	-	-	conjugative transposon regulatory protein
seq3179_GID9_HMPREF0346_1499	1	11	1.94684	1	1	-	-	jugative transposon protein
seq172_GID19_HMPREF0348_1453	1	5	0.602216	1	1	conserved hypothetical protein	-	-
seq930_GID19_HMPREF0348_2548	1	5	0.602216	1	1	conserved hypothetical protein	-	-
seq2614_GID19_HMPREF0348_1258	1	5	0.602216	1	1	cell division protein	-	-
seq2616_GID19_HMPREF0348_1260	1	5	0.602216	1	1	conserved hypothetical protein	-	-
seq2622_GID19_HMPREF0348_1266	1	5	0.602216	1	1	conserved hypothetical protein	-	-
seq2623_GID19_HMPREF0348_1267	1	5	0.602216	1	1	possible DNA recombinase	-	-
seq2624_GID19_HMPREF0348_1268	1	5	0.602216	1	1	possible DNA recombinase	-	-
seq2625_GID19_HMPREF0348_1269	1	5	0.602216	1	1	recombinase	-	-
seq2626_GID19_HMPREF0348_1270	1	5	0.602216	1	1	DNA recombinase	-	-
seq2664_GID19_HMPREF0348_2052	1	5	0.602216	1	1	conserved hypothetical protein	-	-
seq2665_GID19_HMPREF0348_2053	1	5	0.602216	1	1	conserved hypothetical protein	-	-
seq2868_GID19_HMPREF0348_1145	1	5	0.602216	1	1	conserved hypothetical protein	-	-
seq2869_GID19_HMPREF0348_1146	1	5	0.602216	1	1	conserved hypothetical protein	-	-
seq2870_GID19_HMPREF0348_1147	1	5	0.602216	1	1	conserved hypothetical protein	-	-
seq2871_GID19_HMPREF0348_1148	1	5	0.602216	1	1	conserved hypothetical protein	-	-
seq2872_GID19_HMPREF0348_1149	1	5	0.602216	1	1	DNA nuclease	-	-
seq168_GID19_HMPREF0348_1449	1	6	0.759093	1	1	WxL domain surface protein	-	-
seq169_GID19_HMPREF0348_1450	1	6	0.759093	1	1	cell surface protein	-	-
seq170_GID19_HMPREF0348_1451	1	6	0.759093	1	1	hypothetical protein	-	-
seq171_GID19_HMPREF0348_1452	1	6	0.759093	1	1	conserved hypothetical protein	-	-
seq174_GID19_HMPREF0348_1455	1	6	0.759093	1	1	hypothetical protein	-	-
seq917_GID19_HMPREF0348_2535	1	6	0.759093	1	1	hypothetical protein	-	-
seq918_GID19_HMPREF0348_2536	1	6	0.759093	1	1	endonuclease	-	-
seq923_GID19_HMPREF0348_2541	1	6	0.759093	1	1	hypothetical protein	-	-
seq929_GID19_HMPREF0348_2547	1	6	0.759093	1	1	gp8 family protein	-	-
seq931_GID19_HMPREF0348_2549	1	6	0.759093	1	1	gp10 family protein	-	-
seq932_GID19_HMPREF0348_2550	1	6	0.759093	1	1	major tail protein	-	-
seq935_GID19_HMPREF0348_2553	1	6	0.759093	1	1	hypothetical protein	-	-
seq937_GID19_HMPREF0348_2555	1	6	0.759093	1	1	tail protein	-	-
seq981_GID19_HMPREF0348_2598	1	8	1.13689	1	1	hypothetical protein	-	-
seq985_GID19_HMPREF0348_2602	1	8	1.13689	1	1	endonuclease	-	-
seq986_GID19_HMPREF0348_2603	1	8	1.13689	1	1	recT protein	-	-
seq1857_GID19_HMPREF0348_0133	1	7	0.935939	1	1	conserved hypothetical protein	-	-
seq2070_GID19_HMPREF0348_0346	1	7	0.935939	1	1	mrr restriction system protein	-	-
seq2080_GID19_HMPREF0348_0356	1	7	0.935939	1	1	possible site-specific DNA-methyltransferase (adenine-specific)	-	-
seq2082_GID19_HMPREF0348_0358	1	6	0.759093	1	1	conserved hypothetical protein	-	-
seq2085_GID19_HMPREF0348_0361	1	7	0.935939	1	1	type I site-specific deoxyribonuclease restriction subunit	-	-
seq2524_GID19_HMPREF0348_3040	1	6	0.759093	1	1	transposase	-	-
seq2576_GID19_HMPREF0348_2162	2	14	0.87959	1	1	transposase	HMPREF0346_2724	-
seq2577_GID19_HMPREF0348_2163	1	7	0.935939	1	1	transposase	-	-
seq2582_GID19_HMPREF0348_2168	1	7	0.935939	1	1	recombinase/integrase	-	-
seq2627_GID19_HMPREF0348_1271	1	6	0.759093	1	1	conserved hypothetical protein	-	-
seq2628_GID19_HMPREF0348_1272	1	7	0.935939	1	1	beta family like DNA polymerase	-	-
seq2629_GID19_HMPREF0348_1273	1	7	0.935939	1	1	SAM-dependent methyltransferase	-	-
seq2631_GID19_HMPREF0348_1275	1	7	0.935939	1	1	possible streptothricin acetyltransferase	-	-
seq2632_GID19_HMPREF0348_1276	1	7	0.935939	1	1	conserved hypothetical protein	-	-
seq2633_GID19_HMPREF0348_1277	1	7	0.935939	1	1	kanamycin kinase	-	-
seq2636_GID19_HMPREF0348_1280	1	7	0.935939	1	1	recombinase	-	-
seq2637_GID19_HMPREF0348_1281	1	7	0.935939	1	1	transposase	-	-
seq2873_GID19_HMPREF0348_1150	1	7	0.935939	1	1	conserved hypothetical protein	-	-
seq2874_GID19_HMPREF0348_1151	1	8	1.13689	1	1	conserved hypothetical protein	-	-
